# Supplementary material for: Community living causes changes in metabolic behavior and is permitted by specific growth conditions in two bacterial co-culture systems
Source: J Bacteriol. 2025 May 14;207(6):e00075-25. doi: 10.1128/jb.00075-25 (PMC12186488; doi:10.1128/jb.00075-25)
Supplement: Supplemental tables — Tables S1 to S4. [file jb.00075-25-s0003.xlsx]

## Sheet: Table S1
ID	Description	GeneRatio*	BgRatio**	FoldEnrichment	p.adjust	geneID	enriched_among	ontology	species
GO:0044010	single-species biofilm formation	46/418	123/3203	2.86572	7.87233e-10	yadC/yadK/yadL/yadM/yadN/yafQ/dinJ/tomB/quuD/dgcI/elfA/elfG/pgaD/pgaB/dgcT/csgD/yceO/bssS/bhsA/ymgA/ariR/ymgC/hns/dosC/ydeQ/ydeR/ydeS/hipA/relB/cdgI/dgcJ/yehA/yehD/yfcQ/yfcV/pdeF/rnlA/mqsA/mqsR/glgS/prlF/yhaV/yhcN/yjaA/bdcA/yiaN	upregulated genes	Biological Process	E. coli
GO:0051703	biological process involved in intraspecies interaction between organisms	46/418	123/3203	2.86572	7.87233e-10	yadC/yadK/yadL/yadM/yadN/yafQ/dinJ/tomB/quuD/dgcI/elfA/elfG/pgaD/pgaB/dgcT/csgD/yceO/bssS/bhsA/ymgA/ariR/ymgC/hns/dosC/ydeQ/ydeR/ydeS/hipA/relB/cdgI/dgcJ/yehA/yehD/yfcQ/yfcV/pdeF/rnlA/mqsA/mqsR/glgS/prlF/yhaV/yhcN/yjaA/bdcA/yiaN	upregulated genes	Biological Process	E. coli
GO:0098743	cell aggregation	46/418	132/3203	2.67033	5.63841e-09	yadC/yadK/yadL/yadM/yadN/yafQ/dinJ/tomB/quuD/dgcI/elfA/elfG/pgaD/pgaB/dgcT/csgD/yceO/bssS/bhsA/ymgA/ariR/ymgC/hns/dosC/ydeQ/ydeR/ydeS/hipA/relB/cdgI/dgcJ/yehA/yehD/yfcQ/yfcV/pdeF/rnlA/mqsA/mqsR/glgS/prlF/yhaV/yhcN/yjaA/bdcA/yiaN	upregulated genes	Biological Process	E. coli
GO:0007155	cell adhesion	25/418	62/3203	3.08979	5.12693e-06	yadC/yadK/yadL/yadM/htrE/yadV/yadN/ybgO/dgcI/elfA/elfG/pgaD/pgaB/dosC/ydeQ/ydeR/ydeS/cdgI/dgcJ/yehA/yehD/yfcQ/yfcV/ypjA/yqiI	upregulated genes	Biological Process	E. coli	Table footnotes:
GO:0006355	regulation of DNA-templated transcription	79/418	351/3203	1.72465	1.02308e-05	leuO/yafQ/dinJ/yafN/yafO/perR/pdeL/hha/acrR/allS/fimZ/ybcM/quuD/ybdO/cspE/ybeF/fur/mngR/ycaN/matP/csgD/iraM/ycgZ/dhaR/hns/cysB/pgrR/racR/feaR/hicB/ydeO/hipA/hipB/relB/ynfL/ydiP/chbR/ydjF/rcsA/hprR/yeeN/yeeY/yeiL/atoS/lrhA/evgA/hyfR/rseB/rnlA/yqeH/yqeI/ygeH/glcC/yqhC/mqsA/mqsR/higB/prlF/yhaV/agaR/greA/argR/zntR/yhfY/dctR/gadW/gadX/mtlR/yidL/rsd/phnF/melR/cadC/bdcR/idnR/iraD/bglJ/hdfR/torI	upregulated genes	Biological Process	E. coli	* GeneRatio is the number of genes in the gene list (ex. upregulated genes) that are in this GO term divided by the total number of genes on the list
GO:2001141	regulation of RNA biosynthetic process	79/418	351/3203	1.72465	1.02308e-05	leuO/yafQ/dinJ/yafN/yafO/perR/pdeL/hha/acrR/allS/fimZ/ybcM/quuD/ybdO/cspE/ybeF/fur/mngR/ycaN/matP/csgD/iraM/ycgZ/dhaR/hns/cysB/pgrR/racR/feaR/hicB/ydeO/hipA/hipB/relB/ynfL/ydiP/chbR/ydjF/rcsA/hprR/yeeN/yeeY/yeiL/atoS/lrhA/evgA/hyfR/rseB/rnlA/yqeH/yqeI/ygeH/glcC/yqhC/mqsA/mqsR/higB/prlF/yhaV/agaR/greA/argR/zntR/yhfY/dctR/gadW/gadX/mtlR/yidL/rsd/phnF/melR/cadC/bdcR/idnR/iraD/bglJ/hdfR/torI	upregulated genes	Biological Process	E. coli	**BgRatio is the number of genes in the genome that are in this GO term divided by the total number of genes in the genome
GO:0010468	regulation of gene expression	86/418	418/3203	1.57653	9.28761e-05	leuO/yafQ/dinJ/yafN/yafO/perR/pdeL/hha/acrR/allS/fimZ/ybcM/quuD/ybdO/cspE/ybeF/fur/abrB/mngR/ycaN/matP/csgD/lit/iraM/ycgZ/dhaR/hns/cysB/pgrR/racR/feaR/hicB/ydeO/hipA/hipB/cspI/cspB/relB/ynfL/ydiP/chbR/ydjF/rcsA/hprR/yeeN/yeeY/yeiL/atoS/lrhA/evgA/hyfR/rseB/raiA/rnlA/yqeH/yqeI/ygeH/glcC/yqhC/mqsA/mqsR/higB/prlF/yhaV/agaR/greA/argR/zntR/yhfY/dctR/gadW/gadX/mtlR/yidL/rsd/phnF/melR/cadC/bdcR/idnR/iraD…	upregulated genes	Biological Process	E. coli
GO:0010556	regulation of macromolecule biosynthetic process	86/418	420/3203	1.56902	0.000108407	leuO/yafQ/dinJ/yafN/yafO/perR/pdeL/hha/acrR/allS/fimZ/ybcM/quuD/ybdO/cspE/ybeF/fur/abrB/mngR/ycaN/matP/csgD/lit/iraM/ycgZ/dhaR/hns/cysB/pgrR/racR/feaR/hicB/ydeO/hipA/hipB/cspI/cspB/relB/ynfL/ydiP/chbR/ydjF/rcsA/hprR/yeeN/yeeY/yeiL/atoS/lrhA/evgA/hyfR/rseB/raiA/rnlA/yqeH/yqeI/ygeH/glcC/yqhC/mqsA/mqsR/higB/prlF/yhaV/agaR/greA/argR/zntR/yhfY/dctR/gadW/gadX/mtlR/yidL/rsd/phnF/melR/cadC/bdcR/idnR/iraD…	upregulated genes	Biological Process	E. coli
GO:0031326	regulation of cellular biosynthetic process	86/418	423/3203	1.5579	0.000140422	leuO/yafQ/dinJ/yafN/yafO/perR/pdeL/hha/acrR/allS/fimZ/ybcM/quuD/ybdO/cspE/ybeF/fur/abrB/mngR/ycaN/matP/csgD/lit/iraM/ycgZ/dhaR/hns/cysB/pgrR/racR/feaR/hicB/ydeO/hipA/hipB/cspI/cspB/relB/ynfL/ydiP/chbR/ydjF/rcsA/hprR/yeeN/yeeY/yeiL/atoS/lrhA/evgA/hyfR/rseB/raiA/rnlA/yqeH/yqeI/ygeH/glcC/yqhC/mqsA/mqsR/higB/prlF/yhaV/agaR/greA/argR/zntR/yhfY/dctR/gadW/gadX/mtlR/yidL/rsd/phnF/melR/cadC/bdcR/idnR/iraD…	upregulated genes	Biological Process	E. coli
GO:0009889	regulation of biosynthetic process	86/418	427/3203	1.5433	0.00020065	leuO/yafQ/dinJ/yafN/yafO/perR/pdeL/hha/acrR/allS/fimZ/ybcM/quuD/ybdO/cspE/ybeF/fur/abrB/mngR/ycaN/matP/csgD/lit/iraM/ycgZ/dhaR/hns/cysB/pgrR/racR/feaR/hicB/ydeO/hipA/hipB/cspI/cspB/relB/ynfL/ydiP/chbR/ydjF/rcsA/hprR/yeeN/yeeY/yeiL/atoS/lrhA/evgA/hyfR/rseB/raiA/rnlA/yqeH/yqeI/ygeH/glcC/yqhC/mqsA/mqsR/higB/prlF/yhaV/agaR/greA/argR/zntR/yhfY/dctR/gadW/gadX/mtlR/yidL/rsd/phnF/melR/cadC/bdcR/idnR/iraD…	upregulated genes	Biological Process	E. coli
GO:0009244	lipopolysaccharide core region biosynthetic process	12/418	24/3203	3.83134	0.000346929	yhbX/waaL/waaU/waaZ/waaY/waaJ/waaO/waaB/waaS/waaP/waaQ/eptA	upregulated genes	Biological Process	E. coli
GO:0046401	lipopolysaccharide core region metabolic process	12/418	24/3203	3.83134	0.000346929	yhbX/waaL/waaU/waaZ/waaY/waaJ/waaO/waaB/waaS/waaP/waaQ/eptA	upregulated genes	Biological Process	E. coli
GO:0010447	response to acidic pH	14/418	33/3203	3.25083	0.000598423	yagU/yceO/iraM/ycgZ/ariR/ydeP/asr/evgS/oxc/frc/yhcN/dctR/yjaA/cadB	upregulated genes	Biological Process	E. coli
GO:0009312	oligosaccharide biosynthetic process	12/418	27/3203	3.40564	0.0012303	yhbX/waaL/waaU/waaZ/waaY/waaJ/waaO/waaB/waaS/waaP/waaQ/eptA	upregulated genes	Biological Process	E. coli
GO:0040007	growth	12/418	28/3203	3.28401	0.00177595	yafQ/dinJ/yafN/yafO/hicB/hipA/hipB/relB/rnlA/higB/prlF/yhaV	upregulated genes	Biological Process	E. coli
GO:0040008	regulation of growth	12/418	28/3203	3.28401	0.00177595	yafQ/dinJ/yafN/yafO/hicB/hipA/hipB/relB/rnlA/higB/prlF/yhaV	upregulated genes	Biological Process	E. coli
GO:0044419	biological process involved in interspecies interaction between organisms	17/418	50/3203	2.60531	0.00201899	intF/essD/rrrD/intE/mcrA/hlyE/intR/intS/abpA/rnlA/casE/casD/casC/casB/pspG/mcrC/hsdS	upregulated genes	Biological Process	E. coli
GO:1903509	liposaccharide metabolic process	23/418	81/3203	2.17582	0.00301116	wzzB/ugd/wbbI/glf/rfbX/rfbC/rfbA/rfbD/rfbB/wcaD/ais/yhbX/waaL/waaU/waaZ/waaY/waaJ/waaO/waaB/waaS/waaP/waaQ/eptA	upregulated genes	Biological Process	E. coli
GO:0098542	defense response to other organism	10/418	24/3203	3.19278	0.00823281	rrrD/mcrA/abpA/rnlA/casE/casD/casC/casB/mcrC/hsdS	upregulated genes	Biological Process	E. coli
GO:0005976	polysaccharide metabolic process	28/418	116/3203	1.84961	0.010954	etk/wzzB/ugd/wbbI/glf/rfbX/rfbC/rfbA/rfbD/rfbB/wcaD/mepS/rseB/yhbX/bcsE/bcsF/wecH/waaL/waaU/waaZ/waaY/waaJ/waaO/waaB/waaS/waaP/waaQ/eptA	upregulated genes	Biological Process	E. coli
GO:0071468	cellular response to acidic pH	9/418	21/3203	3.28401	0.010954	iraM/ycgZ/ariR/oxc/frc/yhcN/dctR/yjaA/cadB	upregulated genes	Biological Process	E. coli
GO:0009607	response to biotic stimulus	13/418	39/3203	2.55423	0.0129191	rrrD/mcrA/tqsA/abpA/rnlA/casE/casD/casC/casB/mqsR/pspG/mcrC/hsdS	upregulated genes	Biological Process	E. coli
GO:0009297	pilus assembly	8/418	18/3203	3.40564	0.0146427	htrE/sfmD/ybgQ/elfC/yehB/yraJ/yhcD/ydeT	upregulated genes	Biological Process	E. coli
GO:0043711	pilus organization	8/418	18/3203	3.40564	0.0146427	htrE/sfmD/ybgQ/elfC/yehB/yraJ/yhcD/ydeT	upregulated genes	Biological Process	E. coli
GO:0009311	oligosaccharide metabolic process	13/418	40/3203	2.49037	0.0154766	ygjK/yhbX/waaL/waaU/waaZ/waaY/waaJ/waaO/waaB/waaS/waaP/waaQ/eptA	upregulated genes	Biological Process	E. coli
GO:0006952	defense response	10/418	27/3203	2.83803	0.0184438	rrrD/mcrA/abpA/rnlA/casE/casD/casC/casB/mcrC/hsdS	upregulated genes	Biological Process	E. coli
GO:0015074	DNA integration	8/418	21/3203	2.91912	0.0421565	insI1/intF/intE/intR/pinR/pinQ/intS/fimB	upregulated genes	Biological Process	E. coli
GO:0009260	ribonucleotide biosynthetic process	22/188	49/3203	7.64937	1.89539e-12	carB/pyrH/purK/purE/purB/purT/purF/purC/upp/purM/purN/atpC/atpD/atpG/atpA/atpH/atpF/atpE/purD/purH/pyrB/purL	downregulated genes	Biological Process	E. coli
GO:0042255	ribosome assembly	22/188	52/3203	7.20806	2.94684e-12	rpsB/rhlE/rpmF/dbpA/era/srmB/rimP/rplQ/rpsD/rpmD/rpsE/rplF/rpsH/rpmC/rplP/rplV/rpsS/rplB/rplW/rplD/rplC/rplA	downregulated genes	Biological Process	E. coli
GO:0046390	ribose phosphate biosynthetic process	22/188	52/3203	7.20806	2.94684e-12	carB/pyrH/purK/purE/purB/purT/purF/purC/upp/purM/purN/atpC/atpD/atpG/atpA/atpH/atpF/atpE/purD/purH/pyrB/purL	downregulated genes	Biological Process	E. coli
GO:0002181	cytoplasmic translation	23/188	59/3203	6.64163	4.54418e-12	rpsB/rpmF/rpsI/rplQ/rpsD/rpsK/rplO/rpmD/rpsE/rplF/rpsH/rpmC/rplP/rplV/rpsS/rplB/rplW/rplD/rplC/rpsJ/mnmG/rplA/rpsF	downregulated genes	Biological Process	E. coli
GO:0022618	protein-RNA complex assembly	20/188	49/3203	6.95397	3.47639e-11	rpsB/rpmF/dbpA/era/srmB/rimP/rplQ/rpsD/rpmD/rpsE/rplF/rpsH/rpmC/rplP/rplV/rpsS/rplB/rplW/rplC/rplA	downregulated genes	Biological Process	E. coli
GO:0071826	protein-RNA complex organization	20/188	49/3203	6.95397	3.47639e-11	rpsB/rpmF/dbpA/era/srmB/rimP/rplQ/rpsD/rpmD/rpsE/rplF/rpsH/rpmC/rplP/rplV/rpsS/rplB/rplW/rplC/rplA	downregulated genes	Biological Process	E. coli
GO:0042254	ribosome biogenesis	27/188	101/3203	4.55451	2.3947e-10	rpsB/rhlE/rlmL/rlmI/yceD/rpmF/rluB/dbpA/era/srmB/rimP/rplQ/rpsD/rpmD/rpsE/rplF/rpsH/rpmC/rplP/rplV/rpsS/rplB/rplW/rplD/rplC/rpsJ/rplA	downregulated genes	Biological Process	E. coli
GO:0140694	non-membrane-bounded organelle assembly	24/188	80/3203	5.11117	2.3947e-10	rpsB/rhlE/rpmF/dbpA/flhC/era/srmB/rimP/rplQ/rpoA/rpsD/rpmD/rpsE/rplF/rpsH/rpmC/rplP/rplV/rpsS/rplB/rplW/rplD/rplC/rplA	downregulated genes	Biological Process	E. coli
GO:0006996	organelle organization	29/188	146/3203	3.38411	5.06478e-08	rpsB/hupB/rhlE/rpmF/dbpA/flhC/era/srmB/rimP/fis/rplQ/rpoA/rpsD/rpmD/rpsE/rplF/rpsH/rpmC/rplP/rplV/rpsS/rplB/rplW/rplD/rplC/fusA/rplA/priB/recQ	downregulated genes	Biological Process	E. coli
GO:1902600	proton transmembrane transport	20/188	75/3203	4.54326	8.25401e-08	dtpA/nuoN/nuoM/nuoL/nuoK/nuoJ/nuoH/nuoG/nuoF/nuoE/pitA/lldP/adeP/atpC/atpD/atpG/atpA/atpH/atpF/atpE	downregulated genes	Biological Process	E. coli
GO:1901137	carbohydrate derivative biosynthetic process	37/188	230/3203	2.74077	9.02691e-08	carB/murF/mraY/murD/murC/pyrH/ispU/lpxB/queA/purK/purE/ybjG/lpxK/purB/purT/nrdA/purF/purC/upp/purM/purN/hldE/murA/dut/atpC/atpD/atpG/atpA/atpH/atpF/atpE/rffH/purD/purH/alr/pyrB/purL	downregulated genes	Biological Process	E. coli
GO:1901135	carbohydrate derivative metabolic process	41/188	360/3203	1.94035	0.000154298	carB/murF/mraY/murD/murC/pyrH/ispU/lpxB/queA/purK/purE/ybjG/lpxK/purB/ispE/purT/nrdA/purF/purC/upp/purM/purN/hldE/murA/rpe/glpD/dut/atpC/atpD/atpG/atpA/atpH/atpF/atpE/rffH/purD/purH/alr/pyrB/purL/tktA	downregulated genes	Biological Process	E. coli
GO:0009060	aerobic respiration	13/188	59/3203	3.75397	0.000290475	sucA/sucB/nuoN/nuoM/nuoL/nuoK/nuoI/nuoH/nuoG/nuoF/glpD/lldD/aceA	downregulated genes	Biological Process	E. coli
GO:0019538	protein metabolic process	44/188	425/3203	1.76385	0.000761761	rpsB/moaD/rpmF/selO/tsaB/aspS/trhP/yeiP/nrdA/pepB/era/prfB/tsaD/rimP/rpsI/rplQ/rpsD/rpsK/rplO/rpmD/rpsE/rplF/rpsH/rpmC/rplP/rplV/rpsS/rplB/rplW/rplD/rplC/rpsJ/fusA/slyD/hdeA/glyQ/mnmG/yigZ/rplA/rpsF/fklB/prfC/ettA/hemC	downregulated genes	Biological Process	E. coli
GO:0046034	ATP metabolic process	7/188	24/3203	4.96919	0.00320146	atpC/atpD/atpG/atpA/atpH/atpF/atpE	downregulated genes	Biological Process	E. coli
GO:0006400	tRNA modification	11/188	60/3203	3.12349	0.00540853	queA/miaB/mnmA/tsaB/cmoA/trhP/yfiC/truD/tsaD/dusB/mnmG	downregulated genes	Biological Process	E. coli
GO:0008360	regulation of cell shape	8/188	42/3203	3.24519	0.0197568	murF/mraY/murD/murC/ispU/ybjG/murA/alr	downregulated genes	Biological Process	E. coli
GO:0022603	regulation of anatomical structure morphogenesis	8/188	42/3203	3.24519	0.0197568	murF/mraY/murD/murC/ispU/ybjG/murA/alr	downregulated genes	Biological Process	E. coli
GO:0022604	regulation of cell morphogenesis	8/188	42/3203	3.24519	0.0197568	murF/mraY/murD/murC/ispU/ybjG/murA/alr	downregulated genes	Biological Process	E. coli
GO:0050793	regulation of developmental process	8/188	42/3203	3.24519	0.0197568	murF/mraY/murD/murC/ispU/ybjG/murA/alr	downregulated genes	Biological Process	E. coli
GO:0006812	monoatomic cation transport	21/188	189/3203	1.89303	0.0207699	dtpA/nuoN/nuoM/nuoL/nuoK/nuoJ/nuoH/nuoG/nuoF/nuoE/pitA/dppD/lldP/adeP/atpC/atpD/atpG/atpA/atpH/atpF/atpE	downregulated genes	Biological Process	E. coli
GO:0000902	cell morphogenesis	8/188	43/3203	3.16972	0.0207699	murF/mraY/murD/murC/ispU/ybjG/murA/alr	downregulated genes	Biological Process	E. coli
GO:0006023	aminoglycan biosynthetic process	8/188	43/3203	3.16972	0.0207699	murF/mraY/murD/murC/ispU/ybjG/murA/alr	downregulated genes	Biological Process	E. coli
GO:0006024	glycosaminoglycan biosynthetic process	8/188	43/3203	3.16972	0.0207699	murF/mraY/murD/murC/ispU/ybjG/murA/alr	downregulated genes	Biological Process	E. coli
GO:0009252	peptidoglycan biosynthetic process	8/188	43/3203	3.16972	0.0207699	murF/mraY/murD/murC/ispU/ybjG/murA/alr	downregulated genes	Biological Process	E. coli
GO:0009653	anatomical structure morphogenesis	8/188	43/3203	3.16972	0.0207699	murF/mraY/murD/murC/ispU/ybjG/murA/alr	downregulated genes	Biological Process	E. coli
GO:0044038	cell wall macromolecule biosynthetic process	8/188	43/3203	3.16972	0.0207699	murF/mraY/murD/murC/ispU/ybjG/murA/alr	downregulated genes	Biological Process	E. coli
GO:0048856	anatomical structure development	8/188	43/3203	3.16972	0.0207699	murF/mraY/murD/murC/ispU/ybjG/murA/alr	downregulated genes	Biological Process	E. coli
GO:0065008	regulation of biological quality	13/188	95/3203	2.33141	0.0219606	murF/mraY/murD/murC/ispU/ybjG/gadB/murA/rpsH/slyD/gadA/mnmG/alr	downregulated genes	Biological Process	E. coli
GO:0035435	phosphate ion transmembrane transport	4/188	476247	5.67908	0.0256421	glpT/pitA/phoU/pstS	downregulated genes	Biological Process	E. coli
GO:0006119	oxidative phosphorylation	5/188	21/3203	4.05648	0.0386348	nuoN/nuoM/nuoL/nuoK/nuoG	downregulated genes	Biological Process	E. coli
GO:0006817	phosphate ion transport	4/188	14/3203	4.86778	0.0440509	glpT/pitA/phoU/pstS	downregulated genes	Biological Process	E. coli
GO:0015288	porin activity	17/385	29/3168	4.82365	3.35892e-07	htrE/phoE/sfmD/cusC/chiP/ybgQ/elfC/gfcE/ompG/ompN/uidC/yehB/yraJ/yhcD/bglH/ompL/ydeT	upregulated genes	Molecular Function	E. coli
GO:0022829	wide pore channel activity	17/385	29/3168	4.82365	3.35892e-07	htrE/phoE/sfmD/cusC/chiP/ybgQ/elfC/gfcE/ompG/ompN/uidC/yehB/yraJ/yhcD/bglH/ompL/ydeT	upregulated genes	Molecular Function	E. coli
GO:0003677	DNA binding	96/385	470/3168	1.68073	1.44354e-06	yaaA/leuO/yafQ/dinJ/yafN/perR/insI1/yagL/intF/pdeL/hha/tomB/acrR/allS/fimZ/ybcK/ybcM/quuD/ybdO/cspE/ybeF/fur/ybfD/mngR/dps/ycaN/matP/csgD/intE/mcrA/ariR/dhaR/hns/cysB/pgrR/intR/racR/ydaS/pinR/feaR/hicB/ydcC/ydeO/hipA/hipB/pinQ/cspI/cspB/relB/dicA/ynfL/tus/ydiL/ydiP/chbR/ydjF/rcsA/hprR/yeeN/yeeY/yeiL/lrhA/intS/evgA/yfeD/hyfR/casB/yqeH/yqeI/ygeH/glcC/yqhC/mqsA/prlF/agaR/greA/yhcG/argR/zntR/yhhI/dct…	upregulated genes	Molecular Function	E. coli
GO:0140110	transcription regulator activity	47/385	224/3168	1.72653	0.00256256	leuO/perR/acrR/allS/ybcM/ybdO/cspE/ybeF/fur/mngR/ycaN/csgD/iraM/hns/cysB/pgrR/racR/feaR/ydeO/hipA/hipB/relB/ynfL/ydiP/chbR/ydjF/hprR/yeeY/yeiL/lrhA/glcC/yqhC/prlF/agaR/argR/zntR/gadW/gadX/yidL/rsd/phnF/melR/bdcR/idnR/iraD/bglJ/hdfR	upregulated genes	Molecular Function	E. coli
GO:0003735	structural constituent of ribosome	22/190	56/3168	6.55038	3.53407e-11	rpsB/rpmF/rpsI/rplQ/rpsD/rpsK/rplO/rpmD/rpsE/rplF/rpsH/rpmC/rplP/rplV/rpsS/rplB/rplW/rplD/rplC/rpsJ/rplA/rpsF	downregulated genes	Molecular Function	E. coli
GO:0019843	rRNA binding	19/190	60/3168	5.28	4.83373e-08	dbpA/era/rpsD/rpsK/rplO/rpsE/rplF/rpsH/rpmC/rplP/rplV/rpsS/rplB/rplW/rplD/rplC/rplA/rpsF/ettA	downregulated genes	Molecular Function	E. coli
GO:0016874	ligase activity	23/190	106/3168	3.61787	1.49592e-06	carB/murF/murD/murC/panC/accA/purK/purT/aspS/purC/purM/accB/glyQ/atpC/atpD/atpG/atpA/atpH/atpF/atpE/purD/pyrB/purL	downregulated genes	Molecular Function	E. coli
GO:0015078	proton transmembrane transporter activity	20/190	86/3168	3.8776	3.11952e-06	dtpA/nuoN/nuoM/nuoL/nuoK/nuoJ/nuoH/nuoG/nuoF/nuoE/pitA/lldP/adeP/atpC/atpD/atpG/atpA/atpH/atpF/atpE	downregulated genes	Molecular Function	E. coli
GO:0003954	NADH dehydrogenase activity	10/190	23/3168	7.24943	9.78886e-06	nuoN/nuoM/nuoL/nuoK/nuoJ/nuoI/nuoH/nuoG/nuoF/nuoE	downregulated genes	Molecular Function	E. coli
GO:0048038	quinone binding	10/190	25/3168	6.66947	1.95627e-05	nuoN/nuoM/nuoL/nuoK/nuoJ/nuoI/nuoH/nuoG/nuoF/nuoE	downregulated genes	Molecular Function	E. coli
GO:0008137	NADH dehydrogenase (ubiquinone) activity	9/190	20/3168	7.50316	1.95864e-05	nuoN/nuoM/nuoL/nuoK/nuoJ/nuoH/nuoG/nuoF/nuoE	downregulated genes	Molecular Function	E. coli
GO:0022853	active monoatomic ion transmembrane transporter activity	19/190	108/3168	2.93333	0.000276698	dtpA/nuoN/nuoM/nuoL/nuoK/nuoJ/nuoH/nuoG/nuoF/nuoE/pitA/lldP/adeP/atpD/atpG/atpA/atpH/atpF/atpE	downregulated genes	Molecular Function	E. coli
GO:0015453	oxidoreduction-driven active transmembrane transporter activity	9/190	28/3168	5.3594	0.00037738	nuoN/nuoM/nuoL/nuoK/nuoJ/nuoH/nuoG/nuoF/nuoE	downregulated genes	Molecular Function	E. coli
GO:0015318	inorganic molecular entity transmembrane transporter activity	22/190	156/3168	2.35142	0.00149283	modC/dtpA/glpT/nuoN/nuoM/nuoL/nuoK/nuoJ/nuoH/nuoG/nuoF/nuoE/pitA/lldP/adeP/atpC/atpD/atpG/atpA/atpH/atpF/atpE	downregulated genes	Molecular Function	E. coli
GO:0045182	translation regulator activity	6/190	21/3168	4.76391	0.0113377	yeiP/prfB/rpsD/rplD/fusA/prfC	downregulated genes	Molecular Function	E. coli
GO:0016741	transferase activity, transferring one-carbon groups	12/190	77/3168	2.5985	0.0177712	accA/rlmL/rlmI/purT/cmoA/ubiG/purN/glyA/yfiC/yfiF/purH/pyrB	downregulated genes	Molecular Function	E. coli
GO:0004029	aldehyde dehydrogenase (NAD+) activity	4/190	463403	6.66947	0.0189412	betA/betB/feaB/aldB	downregulated genes	Molecular Function	E. coli
GO:0032555	purine ribonucleotide binding	44/190	493/3168	1.48812	0.0254446	carB/murF/murD/murC/panC/pyrH/accA/purK/modC/rhlE/lpxK/lolD/potA/purB/mnmA/ispE/dbpA/lsrA/selO/purT/aspS/nrdA/purF/purC/upp/purM/era/srmB/mutS/hldE/fusA/dppD/glyQ/coaD/atpC/atpD/atpG/atpA/purD/nnr/prfC/ettA/purL/recQ	downregulated genes	Molecular Function	E. coli
GO:0140098	catalytic activity, acting on RNA	18/190	150/3168	2.00084	0.0261572	rnhB/queA/rhlE/rlmL/rlmI/mnmA/rluB/dbpA/aspS/yfiC/srmB/yfiF/truD/dusB/rpoA/glyQ/yicC/rnpA	downregulated genes	Molecular Function	E. coli
GO:0097216	guanosine tetraphosphate binding	7/190	34/3168	3.43282	0.0261572	purB/purF/purC/upp/era/fusA/prfC	downregulated genes	Molecular Function	E. coli
GO:0035639	purine ribonucleoside triphosphate binding	42/190	472/3168	1.48368	0.0300419	carB/murF/murD/murC/panC/pyrH/accA/purK/modC/rhlE/lpxK/lolD/potA/mnmA/ispE/dbpA/lsrA/selO/purT/aspS/nrdA/purC/upp/purM/era/srmB/mutS/hldE/fusA/dppD/glyQ/coaD/atpC/atpD/atpG/atpA/purD/nnr/prfC/ettA/purL/recQ	downregulated genes	Molecular Function	E. coli
GO:0090079	translation regulator activity, nucleic acid binding	5/190	19/3168	4.38781	0.0314155	yeiP/prfB/rpsD/fusA/prfC	downregulated genes	Molecular Function	E. coli
GO:0009055	electron transfer activity	12/190	91/3168	2.19873	0.0491718	narH/rsxB/nuoN/nuoM/nuoL/nuoK/nuoJ/nuoH/nuoG/nuoF/nuoE/glpD	downregulated genes	Molecular Function	E. coli
GO:0005667	transcription regulator complex	21/374	47/2933	3.50398	2.66247e-06	yafQ/dinJ/yafN/yafO/hha/hns/hicB/hipA/hipB/relB/rcsA/rseB/rnlA/mqsA/mqsR/higB/prlF/yhaV/argR/rsd/bglJ	upregulated genes	Cellular Componant	E. coli
GO:0017053	transcription repressor complex	15/374	27/2933	4.3568	2.66247e-06	yafQ/dinJ/yafN/yafO/hns/hicB/hipA/hipB/relB/rnlA/mqsA/mqsR/higB/prlF/yhaV	upregulated genes	Cellular Componant	E. coli
GO:0110001	toxin-antitoxin complex	14/374	24/2933	4.57464	2.66247e-06	yafQ/dinJ/yafN/yafO/hicB/hipA/hipB/relB/rnlA/mqsA/mqsR/higB/prlF/yhaV	upregulated genes	Cellular Componant	E. coli
GO:0030312	external encapsulating structure	36/374	131/2933	2.15512	4.07315e-05	htrE/phoE/sfmD/ompT/cusC/chiP/ybgQ/acrZ/elfC/gfcE/torC/pgaB/bhsA/ompG/ompN/yddB/ynfB/uidC/mliC/lpp/torY/yehB/mepS/yfeN/yfgH/bamE/ypjA/yqhH/yraJ/yhcD/gspD/gspL/yiaT/bglH/ompL/ydeT	upregulated genes	Cellular Componant	E. coli
GO:0009289	pilus	16/374	37/2933	3.39124	4.11892e-05	yadC/yadK/yadL/yadM/yadN/ybgO/elfA/elfG/ydeQ/ydeR/ydeS/yehA/yehD/yfcQ/yfcV/yqiI	upregulated genes	Cellular Componant	E. coli
GO:0009279	cell outer membrane	33/374	122/2933	2.12126	0.000104802	htrE/phoE/sfmD/ompT/cusC/chiP/ybgQ/acrZ/elfC/gfcE/pgaB/bhsA/ompG/ompN/yddB/ynfB/uidC/mliC/lpp/yehB/mepS/yfeN/yfgH/bamE/ypjA/yqhH/yraJ/yhcD/gspD/yiaT/bglH/ompL/ydeT	upregulated genes	Cellular Componant	E. coli
GO:0030313	cell envelope	65/374	312/2933	1.6338	0.000118034	htrE/yadV/phoE/paoC/sfmC/sfmD/ybcL/ompT/cusC/cusF/chiP/ybgQ/acrZ/potF/artJ/elfD/elfC/gfcE/torC/pgaB/bhsA/pdeG/ymgD/ompG/ompN/pqqL/yddB/ydeN/ynfB/asr/uidC/mliC/lpp/spy/pdeD/torZ/torY/zinT/yehB/yehC/mepS/evgS/yfeN/yfgH/yphF/rseB/bamE/ypjA/yqhH/yqiH/yraI/yraJ/lptC/yhcA/yhcD/gspD/gspL/ppiA/ugpB/yiaT/bglH/ompL/zraP/ydeT/cpxP	upregulated genes	Cellular Componant	E. coli
GO:0019867	outer membrane	33/374	128/2933	2.02183	0.000234303	htrE/phoE/sfmD/ompT/cusC/chiP/ybgQ/acrZ/elfC/gfcE/pgaB/bhsA/ompG/ompN/yddB/ynfB/uidC/mliC/lpp/yehB/mepS/yfeN/yfgH/bamE/ypjA/yqhH/yraJ/yhcD/gspD/yiaT/bglH/ompL/ydeT	upregulated genes	Cellular Componant	E. coli
GO:0046930	pore complex	9/374	17/2933	4.15178	0.000487743	phoE/cusC/chiP/gfcE/ompG/ompN/uidC/bglH/ompL	upregulated genes	Cellular Componant	E. coli
GO:0098803	respiratory chain complex	18/180	35/2933	8.38	4.95138e-12	narH/nuoN/nuoM/nuoL/nuoK/nuoJ/nuoI/nuoH/nuoG/nuoF/nuoE/atpC/atpD/atpG/atpA/atpH/atpF/atpE	downregulated genes	Cellular Componant	E. coli
GO:1990904	ribonucleoprotein complex	23/180	61/2933	6.14381	4.95138e-12	rpsB/rpmF/rpsI/rplQ/rpsD/rpsK/rplO/rpmD/rpsE/rplF/rpsH/rpmC/rplP/rplV/rpsS/rplB/rplW/rplD/rplC/rpsJ/rnpA/rplA/rpsF	downregulated genes	Cellular Componant	E. coli
GO:0044391	ribosomal subunit	22/180	57/2933	6.28908	6.58782e-12	rpsB/rpmF/rpsI/rplQ/rpsD/rpsK/rplO/rpmD/rpsE/rplF/rpsH/rpmC/rplP/rplV/rpsS/rplB/rplW/rplD/rplC/rpsJ/rplA/rpsF	downregulated genes	Cellular Componant	E. coli
GO:0043229	intracellular organelle	27/180	131/2933	3.3584	5.65122e-08	rpsB/hupB/rpmF/rpsI/fis/rplQ/rpsD/rpsK/rplO/rpmD/rpsE/rplF/rpsH/rpmC/rplP/rplV/rpsS/rplB/rplW/rplD/rplC/rpsJ/rplA/rpsF/priB/holD/recQ	downregulated genes	Cellular Componant	E. coli
GO:0034702	monoatomic ion channel complex	8/180	377632	10.863	3.46488e-07	ompF/atpC/atpD/atpG/atpA/atpH/atpF/atpE	downregulated genes	Cellular Componant	E. coli
GO:0016469	proton-transporting two-sector ATPase complex	7/180	377571	11.4061	1.20121e-06	atpC/atpD/atpG/atpA/atpH/atpF/atpE	downregulated genes	Cellular Componant	E. coli
GO:0045259	proton-transporting ATP synthase complex	7/180	377571	11.4061	1.20121e-06	atpC/atpD/atpG/atpA/atpH/atpF/atpE	downregulated genes	Cellular Componant	E. coli
GO:1902494	catalytic complex	42/180	314/2933	2.17951	1.33048e-06	carB/rnhB/accA/xseB/sucA/sucB/moaD/mnmA/narH/rsxB/tsaB/ubiG/nrdA/nuoN/nuoM/nuoL/nuoK/nuoJ/nuoI/nuoH/nuoG/nuoF/nuoE/mutS/tsaD/accB/fis/rpoA/glpD/glyQ/rnpA/atpC/atpD/atpG/atpA/atpH/atpF/atpE/mnmG/pyrB/holD/recQ	downregulated genes	Cellular Componant	E. coli
GO:0043228	non-membrane-bounded organelle	27/180	161/2933	2.73261	2.76814e-06	rpsB/hupB/rpmF/rpsI/fis/rplQ/rpsD/rpsK/rplO/rpmD/rpsE/rplF/rpsH/rpmC/rplP/rplV/rpsS/rplB/rplW/rplD/rplC/rpsJ/rplA/rpsF/priB/holD/recQ	downregulated genes	Cellular Componant	E. coli
GO:0017000	antibiotic biosynthetic process	5/40	22/3071	17.45	0.00107	phzB2/phzE2/phzB1/phzC1/pchD	upregulated genes	Biological Process	P. aeruginosa
GO:0002047	phenazine biosynthetic process	4/40	12/3071	25.59	0.00107	phzB2/phzE2/phzB1/phzC1	upregulated genes	Biological Process	P. aeruginosa
GO:0016999	antibiotic metabolic process	5/40	25/3071	15.36	0.00107	phzB2/phzE2/phzB1/phzC1/pchD	upregulated genes	Biological Process	P. aeruginosa
GO:0051603	proteolysis involved in protein catabolic process	4/24	14/3071	36.56	0.000203	PA0779/lon/hslV/hslU	downregulated genes	Biological Process	P. aeruginosa
GO:0061077	chaperone-mediated protein folding	4/24	15/3071	34.12	0.000203	groEL/groES/dnaJ/dnaK	downregulated genes	Biological Process	P. aeruginosa
GO:0006457	protein folding	5/24	34/3071	18.82	0.000203	groEL/groES/dnaJ/dnaK/grpE	downregulated genes	Biological Process	P. aeruginosa
GO:0009408	response to heat	4/24	18/3071	28.44	0.000278	PA0779/lon/groEL/dnaJ	downregulated genes	Biological Process	P. aeruginosa
GO:0006508	proteolysis	6/24	114/3071	6.73	0.00347	PA0779/lon/pmbA/PA4474/hslV/hslU	downregulated genes	Biological Process	P. aeruginosa
GO:0009057	macromolecule catabolic process	4/24	54/3071	9.48	0.0106	PA0779/lon/hslV/hslU	downregulated genes	Biological Process	P. aeruginosa
GO:0044550	secondary metabolite biosynthetic process	4/24	71/3071	7.21	0.0267	pqsA/pqsB/pqsC/pqsE	downregulated genes	Biological Process	P. aeruginosa
GO:0019748	secondary metabolic process	4/24	77/3071	6.65	0.0328	pqsA/pqsB/pqsC/pqsE	downregulated genes	Biological Process	P. aeruginosa
GO:0019829	ATPase-coupled monoatomic cation transmembrane transporter activity	4/46	15/3678	21.32	0.00302	kdpA/kdpB/kdpC/mgtA	upregulated genes	Molecular Function	P. aeruginosa
GO:0022853	active monoatomic ion transmembrane transporter activity	7/46	89/3678	6.29	0.00543	PA0603/dctA/kdpA/kdpB/kdpC/PA4822/mgtA	upregulated genes	Molecular Function	P. aeruginosa
GO:0042626	ATPase-coupled transmembrane transporter activity	6/46	87/3678	5.51	0.0147	PA0603/kdpA/kdpB/kdpC/PA4223/mgtA	upregulated genes	Molecular Function	P. aeruginosa
GO:0015318	inorganic molecular entity transmembrane transporter activity	6/46	125/3678	3.84	0.0478	dctA/kdpA/kdpB/kdpC/PA4822/mgtA	upregulated genes	Molecular Function	P. aeruginosa
GO:0051082	unfolded protein binding	5/36	17/3678	30.05	3.33e-05	groEL/groES/dnaJ/dnaK/grpE	downregulated genes	Molecular Function	P. aeruginosa
GO:0044183	protein folding chaperone	3/36	10/3678	30.65	0.00429	groEL/groES/dnaK	downregulated genes	Molecular Function	P. aeruginosa
GO:0008233	peptidase activity	6/36	117/3678	5.24	0.0196	PA0779/lon/pmbA/PA4474/hslV/hslU	downregulated genes	Molecular Function	P. aeruginosa
GO:0140535	intracellular protein-containing complex	3/19	40/2799	11.05	0.0157	groEL/hslV/hslU	downregulated genes	Cellular Componant	P. aeruginosa

## Sheet: Table S2
Gene	Annotation	Species
narG	nitrate reductase in membrane GHJI	E. coli
narH	nitrate reductase in membrane GHJI	E. coli
narJ	nitrate reductase in membrane GHJI	E. coli
narI	nitrate reductase in membrane GHJI	E. coli
narZ	nitrate reductase in membrane ZYWV	E. coli
narY	nitrate reductase in membrane ZYWV	E. coli
narW	nitrate reductase in membrane ZYWV	E. coli
narV	nitrate reductase in membrane ZYWV	E. coli
napF	nitrate reductase in periplasm	E. coli
napD	nitrate reductase in periplasm	E. coli
napA	nitrate reductase in periplasm	E. coli
napG	nitrate reductase in periplasm	E. coli
napH	nitrate reductase in periplasm	E. coli
napB	nitrate reductase in periplasm	E. coli
napC	nitrate reductase in periplasm	E. coli
nrfA	nitrite reductase in periplasm	E. coli
nrfB	nitrite reductase in periplasm	E. coli
nrfC	nitrite reductase in periplasm	E. coli
nrfD	nitrite reductase in periplasm	E. coli
nrfE	nitrite reductase in periplasm	E. coli
nrfF	nitrite reductase in periplasm	E. coli
nrfG	nitrite reductase in periplasm	E. coli
dmsA	DMSO respiration	E. coli
dmsB	DMSO respiration	E. coli
dmsC	DMSO respiration	E. coli
torC	TMAO respiration	E. coli
torA	TMAO respiration	E. coli
torD	TMAO respiration	E. coli
frdA	fumarate respiration	E. coli
frdB	fumarate respiration	E. coli
frdC	fumarate respiration	E. coli
frdD	fumarate respiration	E. coli
ldhA	mixed acid fermentation	E. coli
pflB	mixed acid fermentation	E. coli
ackA	mixed acid fermentation	E. coli
pta	mixed acid fermentation	E. coli
adhE	mixed acid fermentation	E. coli
narK1	nitrate reductase for ETC and respiration	P. aeruginosa
narK2	nitrate reductase in membrane	P. aeruginosa
narG	nitrate reductase in membrane	P. aeruginosa
narH	nitrate reductase in membrane	P. aeruginosa
narJ	nitrate reductase in membrane	P. aeruginosa
narI	nitrate reductase in membrane	P. aeruginosa
napE	nitrate reductase in periplasm	P. aeruginosa
napF	nitrate reductase in periplasm	P. aeruginosa
napD	nitrate reductase in periplasm	P. aeruginosa
napA	nitrate reductase in periplasm	P. aeruginosa
napB	nitrate reductase in periplasm	P. aeruginosa
napC	nitrate reductase in periplasm	P. aeruginosa
nasC	nitrate reductase cystplasm	P. aeruginosa
nirS	nitrite reductase	P. aeruginosa
nirM	nitrite reductase	P. aeruginosa
nirC	nitrite reductase	P. aeruginosa
nirF	nitrite reductase	P. aeruginosa
nirD	nitrite reductase	P. aeruginosa
nirL	nitrite reductase	P. aeruginosa
nirG	nitrite reductase	P. aeruginosa
nirH	nitrite reductase	P. aeruginosa
nirJ	nitrite reductase	P. aeruginosa
nirE	nitrite reductase	P. aeruginosa
nirN	nitrite reductase	P. aeruginosa
norC	nitric oxide reductase	P. aeruginosa
norB	nitric oxide reductase	P. aeruginosa
norD	nitric oxide reductase	P. aeruginosa
nosR	nitrous oxide reductase	P. aeruginosa
nosZ	nitrous oxide reductase	P. aeruginosa
nosD	nitrous oxide reductase	P. aeruginosa
nosF	nitrous oxide reductase	P. aeruginosa
nosY	nitrous oxide reductase	P. aeruginosa
nosL	nitrous oxide reductase	P. aeruginosa
acrA	arginine fermentation	P. aeruginosa
acrB	arginine fermentation	P. aeruginosa
acrC	arginine fermentation	P. aeruginosa
ccoN1	terminal cytochrome C oxisase for high oxgen concentrations	P. aeruginosa
ccoO1	terminal cytochrome C oxisase for high oxgen concentrations	P. aeruginosa
ccoQ1	terminal cytochrome C oxisase for high oxgen concentrations	P. aeruginosa
ccoP1	terminal cytochrome C oxisase for high oxgen concentrations	P. aeruginosa
ccoN2	terminal cytochrome C oxisase for low oxgen concentrations	P. aeruginosa
ccoO2	terminal cytochrome C oxisase for low oxgen concentrations	P. aeruginosa
ccoQ2	terminal cytochrome C oxisase for low oxgen concentrations	P. aeruginosa
ccoP2	terminal cytochrome C oxisase for low oxgen concentrations	P. aeruginosa
ccoN3	orphan cytochrome C oxidase 3	P. aeruginosa
ccoQ3	orphan cytochrome C oxidase 3	P. aeruginosa
ccoN4	orphan cytochrome C oxidase 4 phenazine reduction	P. aeruginosa
ccoQ4	orphan cytochrome C oxidase 4 phenazine reduction	P. aeruginosa

## Sheet: Table S3
ID	Description	GeneRatio*	BgRatio**	FoldEnrichment	p.adjust	geneID	enriched_among	ontology	species
GO:0006412	translation	33/180	63/1286	3.74233	1.14298e-11	rplP/rpmI/rpsR/rpmA/FE838_RS12445/trpS/rplM/rpsB/rplK/rpsG/rplC/rplD/rpsS/rpsC/rpmC/rplX/rpsN/rpsH/rpsE/rplO/rpsD/rplQ/FE838_RS22215/rplB/rplF/rplR/rpmB/rpsT/hisS/ileS/rpmD/leuS/rpsI	upregulated genes	Biological Process	B. thetaiotaomicron
GO:0043043	peptide biosynthetic process	33/180	63/1286	3.74233	1.14298e-11	rplP/rpmI/rpsR/rpmA/FE838_RS12445/trpS/rplM/rpsB/rplK/rpsG/rplC/rplD/rpsS/rpsC/rpmC/rplX/rpsN/rpsH/rpsE/rplO/rpsD/rplQ/FE838_RS22215/rplB/rplF/rplR/rpmB/rpsT/hisS/ileS/rpmD/leuS/rpsI	upregulated genes	Biological Process	B. thetaiotaomicron
GO:0006518	peptide metabolic process	33/180	70/1286	3.3681	2.79969e-10	rplP/rpmI/rpsR/rpmA/FE838_RS12445/trpS/rplM/rpsB/rplK/rpsG/rplC/rplD/rpsS/rpsC/rpmC/rplX/rpsN/rpsH/rpsE/rplO/rpsD/rplQ/FE838_RS22215/rplB/rplF/rplR/rpmB/rpsT/hisS/ileS/rpmD/leuS/rpsI	upregulated genes	Biological Process	B. thetaiotaomicron
GO:0044249	cellular biosynthetic process	99/180	424/1286	1.66816	1.53222e-09	rplP/rpmI/FE838_RS01820/rpsR/rpmA/FE838_RS12445/hisG/FE838_RS14665/FE838_RS08675/trpS/purB/rplM/rpsB/FE838_RS09160/ilvN/FE838_RS17070/FE838_RS17210/tgt/dapA/rplK/rpoB/rpoC/rpsG/rplC/rplD/rpsS/rpsC/rpmC/rplX/rpsN/rpsH/rpsE/rplO/rpsD/FE838_RS02985/rplQ/queF/FE838_RS20955/purU/FE838_RS07095/FE838_RS07940/proC/FE838_RS16175/FE838_RS22875/leuC/leuD/FE838_RS22860/FE838_RS22215/purE/nusA/FE838_RS00385/l…	upregulated genes	Biological Process	B. thetaiotaomicron		Table footnotes:
GO:0009058	biosynthetic process	101/180	455/1286	1.58591	2.3612e-08	rplP/rpmI/FE838_RS01820/rpsR/rpmA/FE838_RS12445/hisG/FE838_RS14665/FE838_RS08675/trpS/purB/rplM/rpsB/FE838_RS09160/FE838_RS09165/ilvN/FE838_RS17070/FE838_RS17210/tgt/dapA/rplK/rpoB/rpoC/rpsG/rplC/rplD/rpsS/rpsC/rpmC/rplX/rpsN/rpsH/rpsE/rplO/rpsD/FE838_RS02985/rplQ/queF/FE838_RS20955/purU/FE838_RS07095/FE838_RS07940/proC/FE838_RS16175/FE838_RS22875/leuC/leuD/FE838_RS22860/FE838_RS22215/purE/nusA/F…	upregulated genes	Biological Process	B. thetaiotaomicron		* GeneRatio is the number of genes in the gene list (ex. upregulated genes) that are in this GO term divided by the total number of genes on the list
GO:0009059	macromolecule biosynthetic process	52/180	203/1286	1.8301	2.81184e-05	rplP/rpmI/FE838_RS01820/rpsR/rpmA/FE838_RS12445/trpS/rplM/rpsB/rplK/rpoB/rpoC/rpsG/rplC/rplD/rpsS/rpsC/rpmC/rplX/rpsN/rpsH/rpsE/rplO/rpsD/FE838_RS02985/rplQ/FE838_RS20955/FE838_RS07095/FE838_RS22215/nusA/FE838_RS00385/FE838_RS16025/rplB/rplF/rplR/FE838_RS02895/rpmB/FE838_RS06475/rpsT/hisS/FE838_RS22195/arsD/FE838_RS15330/rfbA/FE838_RS16410/FE838_RS17330/ileS/FE838_RS18140/rpmD/FE838_RS04205/leuS/…	upregulated genes	Biological Process	B. thetaiotaomicron		**BgRatio is the number of genes in the genome that are in this GO term divided by the total number of genes in the genome
GO:0010467	gene expression	53/180	215/1286	1.76119	7.26064e-05	rplP/rpmI/FE838_RS01820/rpsR/rpmA/FE838_RS12445/trpS/rplM/rpsB/FE838_RS17525/tgt/rplK/rpoB/rpoC/rpsG/rplC/rplD/rpsS/rpsC/rpmC/rplX/rpsN/rpsH/rpsE/rplO/rpsD/FE838_RS02985/rplQ/FE838_RS20955/FE838_RS07095/FE838_RS22215/nusA/rsmH/FE838_RS00385/FE838_RS16025/rplB/rplF/rplR/FE838_RS16645/rimO/rpmB/ruvX/rpsT/hisS/FE838_RS22195/arsD/ileS/FE838_RS18140/rpmD/FE838_RS04205/leuS/ybeY/rpsI	upregulated genes	Biological Process	B. thetaiotaomicron
GO:0008652	amino acid biosynthetic process	24/180	68/1286	2.52157	0.00010269	hisG/FE838_RS09160/ilvN/dapA/proC/FE838_RS16175/FE838_RS22875/leuC/leuD/FE838_RS22860/FE838_RS11215/hisA/FE838_RS16065/FE838_RS16130/FE838_RS16150/dapF/hisB/hisC/hisD/asnB/gltB/carA/FE838_RS17160/asnA	upregulated genes	Biological Process	B. thetaiotaomicron
GO:0019538	protein metabolic process	39/180	156/1286	1.78611	0.00111951	rplP/rpmI/rpsR/rpmA/FE838_RS12445/trpS/rplM/rpsB/rplK/rpsG/rplC/rplD/rpsS/rpsC/rpmC/rplX/rpsN/rpsH/rpsE/rplO/rpsD/rplQ/FE838_RS22215/rplB/rplF/rplR/FE838_RS17985/rimO/rpmB/FE838_RS06520/rpsT/hisS/ileS/FE838_RS02065/map/rpmD/leuS/rpsI/lon	upregulated genes	Biological Process	B. thetaiotaomicron
GO:0044283	small molecule biosynthetic process	32/180	137/1286	1.66878	0.0158638	hisG/FE838_RS08675/FE838_RS09160/ilvN/tgt/dapA/queF/proC/FE838_RS16175/FE838_RS22875/leuC/leuD/FE838_RS22860/ribH/FE838_RS11215/hisA/FE838_RS16065/FE838_RS16130/FE838_RS16150/dapF/FE838_RS02895/hisB/hisC/hisD/FE838_RS23625/asnB/gltB/carA/FE838_RS16410/FE838_RS17160/asnA/FE838_RS11780	upregulated genes	Biological Process	B. thetaiotaomicron
GO:0005975	carbohydrate metabolic process	18/36	300/1286	2.14333	0.0253193	FE838_RS09425/FE838_RS18730/FE838_RS18725/FE838_RS18745/FE838_RS18430/FE838_RS14835/FE838_RS14770/FE838_RS14765/FE838_RS15225/FE838_RS24095/rbsK/FE838_RS03785/FE838_RS07220/FE838_RS10405/FE838_RS10435/FE838_RS11540/FE838_RS12910/FE838_RS14825	downregulated genes	Biological Process	B. thetaiotaomicron
GO:0003735	structural constituent of ribosome	28/281	35/2178	6.20071	1.71545e-17	rplP/rpmI/rpsR/rpmA/FE838_RS12445/rplM/rpsB/rplK/rpsG/rplC/rplD/rpsS/rpsC/rpmC/rplX/rpsN/rpsH/rpsE/rplO/rpsD/rplQ/rplB/rplF/rplR/rpmB/rpsT/rpmD/rpsI	upregulated genes	Molecular Function	B. thetaiotaomicron
GO:0019843	rRNA binding	21/281	29/2178	5.61271	9.28101e-12	rplP/rpsR/FE838_RS12445/era/rplK/rpsG/rplC/rplD/rpsS/rpsC/rplX/rpsN/rpsH/rpsE/rplO/rpsD/rplB/rplF/rplR/rpsT/typA	upregulated genes	Molecular Function	B. thetaiotaomicron
GO:0017111	ribonucleoside triphosphate phosphatase activity	17/281	63/2178	2.09151	0.0479029	era/FE838_RS18045/fusA/FE838_RS22215/kdpB/clpB/htpG/FE838_RS17985/FE838_RS15970/FE838_RS16225/arsA/ftsY/FE838_RS21870/typA/FE838_RS05175/infB/lon	upregulated genes	Molecular Function	B. thetaiotaomicron
GO:1990904	ribonucleoprotein complex	28/173	36/1217	5.47142	3.35639e-17	rplP/rpmI/rpsR/rpmA/FE838_RS12445/rplM/rpsB/rplK/rpsG/rplC/rplD/rpsS/rpsC/rpmC/rplX/rpsN/rpsH/rpsE/rplO/rpsD/rplQ/rplB/rplF/rplR/rpmB/rpsT/rpmD/rpsI	upregulated genes	Cellular Componant	B. thetaiotaomicron
GO:0005840	ribosome	30/173	41/1217	5.14733	3.35639e-17	rplP/rpmI/rpsR/rpmA/FE838_RS12445/rplM/rpsB/rplK/rplJ/rpsG/rplC/rplD/rpsS/rpsC/rpmC/rplX/rpsN/rpsH/rpsE/rplO/rpsD/rplQ/rplB/rplF/rplR/rimO/rpmB/rpsT/rpmD/rpsI	upregulated genes	Cellular Componant	B. thetaiotaomicron
GO:0043226	organelle	31/173	46/1217	4.74076	1.33708e-16	rplP/rpmI/rpsR/rpmA/FE838_RS12445/rplM/rpsB/rplK/rplJ/rpsG/rplC/rplD/rpsS/rpsC/rpmC/rplX/rpsN/rpsH/rpsE/rplO/rpsD/rplQ/rplB/rplF/rplR/rimO/rpmB/rpsT/rpmD/rpsI/dnaG	upregulated genes	Cellular Componant	B. thetaiotaomicron
GO:0043228	non-membrane-bounded organelle	31/173	46/1217	4.74076	1.33708e-16	rplP/rpmI/rpsR/rpmA/FE838_RS12445/rplM/rpsB/rplK/rplJ/rpsG/rplC/rplD/rpsS/rpsC/rpmC/rplX/rpsN/rpsH/rpsE/rplO/rpsD/rplQ/rplB/rplF/rplR/rimO/rpmB/rpsT/rpmD/rpsI/dnaG	upregulated genes	Cellular Componant	B. thetaiotaomicron
GO:0043229	intracellular organelle	31/173	46/1217	4.74076	1.33708e-16	rplP/rpmI/rpsR/rpmA/FE838_RS12445/rplM/rpsB/rplK/rplJ/rpsG/rplC/rplD/rpsS/rpsC/rpmC/rplX/rpsN/rpsH/rpsE/rplO/rpsD/rplQ/rplB/rplF/rplR/rimO/rpmB/rpsT/rpmD/rpsI/dnaG	upregulated genes	Cellular Componant	B. thetaiotaomicron
GO:0019867	outer membrane	19/60	165/1217	2.33566	0.000677122	FE838_RS00795/FE838_RS14405/FE838_RS03565/FE838_RS03560/FE838_RS00345/FE838_RS10625/FE838_RS15935/FE838_RS15945/FE838_RS14810/FE838_RS24110/FE838_RS06250/FE838_RS22380/FE838_RS14400/FE838_RS17810/FE838_RS01440/FE838_RS07340/FE838_RS11005/FE838_RS11915/FE838_RS18330	downregulated genes	Cellular Componant	B. thetaiotaomicron
GO:0009279	cell outer membrane	18/60	154/1217	2.37078	0.000677122	FE838_RS00795/FE838_RS14405/FE838_RS03565/FE838_RS03560/FE838_RS00345/FE838_RS10625/FE838_RS15935/FE838_RS15945/FE838_RS14810/FE838_RS24110/FE838_RS06250/FE838_RS22380/FE838_RS14400/FE838_RS17810/FE838_RS01440/FE838_RS07340/FE838_RS11005/FE838_RS11915	downregulated genes	Cellular Componant	B. thetaiotaomicron
GO:0030312	external encapsulating structure	18/60	157/1217	2.32548	0.000677122	FE838_RS00795/FE838_RS14405/FE838_RS03565/FE838_RS03560/FE838_RS00345/FE838_RS10625/FE838_RS15935/FE838_RS15945/FE838_RS14810/FE838_RS24110/FE838_RS06250/FE838_RS22380/FE838_RS14400/FE838_RS17810/FE838_RS01440/FE838_RS07340/FE838_RS11005/FE838_RS11915	downregulated genes	Cellular Componant	B. thetaiotaomicron
GO:0030313	cell envelope	18/60	157/1217	2.32548	0.000677122	FE838_RS00795/FE838_RS14405/FE838_RS03565/FE838_RS03560/FE838_RS00345/FE838_RS10625/FE838_RS15935/FE838_RS15945/FE838_RS14810/FE838_RS24110/FE838_RS06250/FE838_RS22380/FE838_RS14400/FE838_RS17810/FE838_RS01440/FE838_RS07340/FE838_RS11005/FE838_RS11915	downregulated genes	Cellular Componant	B. thetaiotaomicron
GO:0043603	amide metabolic process	59/294	100/894	1.79408	2.47422e-06	rpsN/rpsP/rpmI/rpmG/rpsK/rpsH/rplN/rplV/rpsS/rpsG/frr/raiA/smpB/trpS/rpsO/rpmF/rpsJ/rplD/rplW/rplB/rpsC/rplP/rpmC/rplX/rplE/FG342_RS00130/rplF/rplR/rpsE/rpmD/rplQ/rplI/rplJ/hisS/aspS/rplC/rplO/serS/rpsQ/gatC/FG342_RS02825/FG342_RS02775/FG342_RS03395/nagB/gatB/glyQ/gatA/FG342_RS01790/pheT/thrS/glyS/mvaD/asnS/alaS/FG342_RS11575/ileS/citF/FG342_RS13400/FG342_RS08845	upregulated genes	Biological Process	L. rahmnosus
GO:0005975	carbohydrate metabolic process	58/294	103/894	1.7123	1.23903e-05	lacA/lacB/glpK/rpe/gap/FG342_RS07020/tpiA/eno/fabZ/FG342_RS04500/FG342_RS04390/rbsD/nagA/FG342_RS11610/dhaM/glgD/pflB/FG342_RS03410/FG342_RS09645/FG342_RS11785/rhaB/FG342_RS00705/iolB/FG342_RS07910/rhaM/nagB/glmS/FG342_RS03740/iolE/pgmB/FG342_RS07075/FG342_RS07070/FG342_RS06940/FG342_RS01560/rhaD/FG342_RS01425/nagA/FG342_RS04080/rbsK/FG342_RS05545/lacC/dhaL/dhaK/pdhA/iolC/iolD/FG342_RS03760/FG342…	upregulated genes	Biological Process	L. rahmnosus
GO:0044281	small molecule metabolic process	111/294	239/894	1.41226	1.23903e-05	thiD/glpK/cysK/rpe/FG342_RS10750/gap/FG342_RS07020/tpiA/eno/accB/fabZ/upp/FG342_RS08365/rbsD/trpS/purN/FG342_RS02620/pyrE/dhaM/FG342_RS00090/pflB/hisS/FG342_RS01570/FG342_RS08405/aspS/purH/FG342_RS11785/rhaB/serS/FG342_RS10005/iolB/FG342_RS08515/nrdF/dapB/argR/FG342_RS13955/FG342_RS07910/rhaM/adhE/FG342_RS03395/FG342_RS00825/nagB/glmS/FG342_RS03740/FG342_RS04810/carB/FG342_RS06710/glyQ/iolE/FG342…	upregulated genes	Biological Process	L. rahmnosus
GO:0006082	organic acid metabolic process	59/294	116/894	1.54662	0.000379596	cysK/FG342_RS10750/FG342_RS07020/tpiA/eno/accB/fabZ/FG342_RS08365/trpS/FG342_RS02620/hisS/aspS/serS/FG342_RS08515/dapB/argR/FG342_RS07910/FG342_RS03395/FG342_RS00825/nagB/glmS/FG342_RS04810/carB/glyQ/FG342_RS02010/FG342_RS07605/FG342_RS03050/dapF/dapD/FG342_RS03020/dapA/argH/FG342_RS10855/pheT/thrS/FG342_RS13520/FG342_RS09755/hisF/hisI/hisE/hisC/FG342_RS05115/glyS/asnS/alaS/pdhA/proC/ppdK/FG342_R…	upregulated genes	Biological Process	L. rahmnosus
GO:0006790	sulfur compound metabolic process	18/294	28/894	1.95481	0.00960659	thiD/cysK/sufB/FG342_RS08520/FG342_RS08515/FG342_RS03395/FG342_RS03050/FG342_RS10680/thiE/thiD/FG342_RS05115/mvaD/FG342_RS11575/metF/metE/FG342_RS09065/citF/FG342_RS13400	upregulated genes	Biological Process	L. rahmnosus
GO:0006066	alcohol metabolic process	16/294	25/894	1.94612	0.015553	thiD/glpK/dhaM/iolB/adhE/FG342_RS03740/iolE/FG342_RS10680/thiE/thiD/dhaL/dhaK/iolC/iolD/FG342_RS03760/glpO	upregulated genes	Biological Process	L. rahmnosus
GO:0044282	small molecule catabolic process	16/294	25/894	1.94612	0.015553	glpK/rpe/rbsD/dhaM/rhaB/iolB/nagB/FG342_RS03740/iolE/rhaD/rbsK/iolC/iolD/FG342_RS03760/FG342_RS03840/rhaD	upregulated genes	Biological Process	L. rahmnosus
GO:0019538	protein metabolic process	67/294	154/894	1.32295	0.0187331	rpsN/rpsP/rpmI/rpmG/rpsK/rpsH/rplN/rplV/rpsS/rpsG/frr/raiA/smpB/trpS/rpsO/FG342_RS02620/FG342_RS07625/citX/rpmF/rpsJ/rplD/rplW/rplB/rpsC/rplP/rpmC/rplX/rplE/FG342_RS00130/rplF/rplR/rpsE/rpmD/rplQ/rplI/rplJ/hisS/aspS/rplC/rplO/serS/rpsQ/gatC/FG342_RS02940/FG342_RS06680/gatB/glyQ/FG342_RS07610/gatA/FG342_RS07265/FG342_RS01600/pheT/thrS/FG342_RS04145/FG342_RS05065/glyS/asnS/alaS/nrdI/FG342_RS09225/F…	upregulated genes	Biological Process	L. rahmnosus
GO:0046164	alcohol catabolic process	8/294	10/894	2.43265	0.0284093	glpK/dhaM/iolB/FG342_RS03740/iolE/iolC/iolD/FG342_RS03760	upregulated genes	Biological Process	L. rahmnosus
GO:0046174	polyol catabolic process	8/294	10/894	2.43265	0.0284093	glpK/dhaM/iolB/FG342_RS03740/iolE/iolC/iolD/FG342_RS03760	upregulated genes	Biological Process	L. rahmnosus
GO:1901616	organic hydroxy compound catabolic process	8/294	10/894	2.43265	0.0284093	glpK/dhaM/iolB/FG342_RS03740/iolE/iolC/iolD/FG342_RS03760	upregulated genes	Biological Process	L. rahmnosus
GO:0050789	regulation of biological process	59/224	95/894	2.47867	8.6276e-14	FG342_RS10990/FG342_RS05720/FG342_RS05445/hrcA/rsfS/rny/phoU/hprK/whiA/cdaA/FG342_RS07275/FG342_RS07475/FG342_RS08880/mreD/mreC/FG342_RS08440/yycF/FG342_RS00665/purR/FG342_RS03635/FG342_RS03695/spxA/ccpA/mraY/dnaA/gpsB/nusG/FG342_RS00490/FG342_RS00540/FG342_RS13715/FG342_RS06690/FG342_RS03260/nrdR/FG342_RS06865/yvcK/FG342_RS11405/FG342_RS03230/FG342_RS09200/FG342_RS10910/walK/FG342_RS01355/FG342_…	downregulated genes	Biological Process	L. rahmnosus
GO:0006351	DNA-templated transcription	36/224	59/894	2.43523	5.87822e-08	FG342_RS10990/FG342_RS05720/FG342_RS05445/hrcA/FG342_RS07275/FG342_RS07475/yycF/FG342_RS00665/purR/FG342_RS03695/spxA/ccpA/FG342_RS09120/nusG/FG342_RS00490/rpoC/FG342_RS13715/FG342_RS03260/nrdR/FG342_RS06865/pyrR/rpoD/FG342_RS11405/FG342_RS10910/walK/FG342_RS01355/FG342_RS00275/FG342_RS12920/FG342_RS04425/FG342_RS04020/greA/FG342_RS06550/rpoE/mfd/FG342_RS08695/FG342_RS00285	downregulated genes	Biological Process	L. rahmnosus
GO:0031323	regulation of cellular metabolic process	36/224	60/894	2.39464	6.38753e-08	FG342_RS10990/FG342_RS05720/FG342_RS05445/hrcA/rsfS/phoU/FG342_RS07275/FG342_RS07475/yycF/FG342_RS00665/purR/FG342_RS03695/spxA/ccpA/dnaA/nusG/FG342_RS00490/FG342_RS13715/FG342_RS03260/nrdR/FG342_RS06865/FG342_RS11405/FG342_RS10910/walK/FG342_RS01355/FG342_RS12920/FG342_RS04425/lepA/FG342_RS04020/FG342_RS11510/greA/FG342_RS06550/rpoE/mfd/FG342_RS08695/FG342_RS00285	downregulated genes	Biological Process	L. rahmnosus
GO:0010556	regulation of macromolecule biosynthetic process	34/224	56/894	2.42315	8.49989e-08	FG342_RS10990/FG342_RS05720/FG342_RS05445/hrcA/rsfS/FG342_RS07275/FG342_RS07475/yycF/FG342_RS00665/purR/FG342_RS03695/spxA/ccpA/nusG/FG342_RS00490/FG342_RS13715/FG342_RS03260/nrdR/FG342_RS06865/FG342_RS11405/FG342_RS10910/walK/FG342_RS01355/FG342_RS12920/FG342_RS04425/lepA/FG342_RS04020/FG342_RS11510/greA/FG342_RS06550/rpoE/mfd/FG342_RS08695/FG342_RS00285	downregulated genes	Biological Process	L. rahmnosus
GO:0032502	developmental process	19/224	26/894	2.91655	2.80025e-06	whiA/FG342_RS08880/mreD/mreC/FG342_RS08440/FG342_RS03635/mraY/gpsB/FG342_RS00540/FG342_RS06690/yvcK/FG342_RS03230/FG342_RS09200/FG342_RS08460/jag/murC/FG342_RS03705/FG342_RS00510/FG342_RS08865	downregulated genes	Biological Process	L. rahmnosus
GO:0000902	cell morphogenesis	18/224	25/894	2.87357	7.17869e-06	FG342_RS08880/mreD/mreC/FG342_RS08440/FG342_RS03635/mraY/gpsB/FG342_RS00540/FG342_RS06690/yvcK/FG342_RS03230/FG342_RS09200/FG342_RS08460/jag/murC/FG342_RS03705/FG342_RS00510/FG342_RS08865	downregulated genes	Biological Process	L. rahmnosus
GO:0009059	macromolecule biosynthetic process	64/224	178/894	1.43499	0.00127046	FG342_RS10990/rpmH/FG342_RS05720/FG342_RS05445/hrcA/rsfS/lgt/FG342_RS07275/FG342_RS07475/yycF/FG342_RS00665/purR/FG342_RS03635/FG342_RS03695/spxA/ccpA/mraY/FG342_RS09120/rpmG/nusG/FG342_RS00490/FG342_RS00535/FG342_RS00540/rpoC/rplM/FG342_RS13715/FG342_RS06690/FG342_RS03260/rpsU/nrdR/FG342_RS06865/FG342_RS08335/pyrR/rpoD/FG342_RS11405/FG342_RS03230/dnaB/FG342_RS13230/pth/FG342_RS10910/walK/FG342_R…	downregulated genes	Biological Process	L. rahmnosus
GO:0009273	peptidoglycan-based cell wall biogenesis	13/224	21/894	2.47066	0.00200534	FG342_RS03635/mraY/FG342_RS00540/FG342_RS06690/FG342_RS03230/FG342_RS00430/murC/dltC/dltB/dltA/FG342_RS03705/FG342_RS00510/FG342_RS00455	downregulated genes	Biological Process	L. rahmnosus
GO:0042546	cell wall biogenesis	13/224	21/894	2.47066	0.00200534	FG342_RS03635/mraY/FG342_RS00540/FG342_RS06690/FG342_RS03230/FG342_RS00430/murC/dltC/dltB/dltA/FG342_RS03705/FG342_RS00510/FG342_RS00455	downregulated genes	Biological Process	L. rahmnosus
GO:0044038	cell wall macromolecule biosynthetic process	13/224	21/894	2.47066	0.00200534	FG342_RS03635/mraY/FG342_RS00540/FG342_RS06690/FG342_RS03230/FG342_RS00430/murC/dltC/dltB/dltA/FG342_RS03705/FG342_RS00510/FG342_RS00455	downregulated genes	Biological Process	L. rahmnosus
GO:0071554	cell wall organization or biogenesis	14/224	24/894	2.32812	0.00271267	FG342_RS03635/mraY/FG342_RS00540/FG342_RS06690/FG342_RS03230/jag/FG342_RS00430/murC/dltC/dltB/dltA/FG342_RS03705/FG342_RS00510/FG342_RS00455	downregulated genes	Biological Process	L. rahmnosus
GO:0007154	cell communication	17/224	32/894	2.12026	0.00287776	FG342_RS10990/FG342_RS05720/cdaA/FG342_RS07475/yycF/FG342_RS03695/ruvA/FG342_RS03260/recA/FG342_RS06865/uvrB/dinB/FG342_RS10910/FG342_RS02335/recQ/recF/FG342_RS08695	downregulated genes	Biological Process	L. rahmnosus
GO:0007165	signal transduction	11/224	17/894	2.58246	0.00324348	FG342_RS10990/FG342_RS05720/cdaA/FG342_RS07475/yycF/FG342_RS03695/FG342_RS03260/FG342_RS06865/FG342_RS10910/FG342_RS02335/FG342_RS08695	downregulated genes	Biological Process	L. rahmnosus
GO:0044036	cell wall macromolecule metabolic process	13/224	23/894	2.25582	0.00600519	FG342_RS03635/mraY/FG342_RS00540/FG342_RS06690/FG342_RS03230/FG342_RS00430/murC/dltC/dltB/dltA/FG342_RS03705/FG342_RS00510/FG342_RS00455	downregulated genes	Biological Process	L. rahmnosus
GO:0023052	signaling	11/224	18/894	2.43899	0.00604431	FG342_RS10990/FG342_RS05720/cdaA/FG342_RS07475/yycF/FG342_RS03695/FG342_RS03260/FG342_RS06865/FG342_RS10910/FG342_RS02335/FG342_RS08695	downregulated genes	Biological Process	L. rahmnosus
GO:1901137	carbohydrate derivative biosynthetic process	30/224	74/894	1.618	0.00838269	cdaA/FG342_RS03635/purE/purQ/ndk/mraY/FG342_RS07850/FG342_RS00540/FG342_RS03155/tmk/FG342_RS06690/coaA/FG342_RS11455/purK/guaB/FG342_RS03230/FG342_RS06665/FG342_RS09855/hpt/FG342_RS00430/murC/ribF/FG342_RS09540/dltC/dltB/dltA/FG342_RS03705/FG342_RS00510/FG342_RS00455/FG342_RS12455	downregulated genes	Biological Process	L. rahmnosus
GO:0045229	external encapsulating structure organization	11/224	19/894	2.31062	0.0102338	FG342_RS03635/mraY/FG342_RS00540/FG342_RS06690/FG342_RS03230/jag/murC/dltC/FG342_RS03705/FG342_RS00510/FG342_RS12450	downregulated genes	Biological Process	L. rahmnosus
GO:0043170	macromolecule metabolic process	110/224	369/894	1.18975	0.0182223	FG342_RS10990/rpmH/FG342_RS05720/FG342_RS05445/hrcA/rsfS/rny/lgt/clpP/FG342_RS07275/FG342_RS07475/FG342_RS13225/yycF/FG342_RS00665/purR/FG342_RS03635/FG342_RS03695/FG342_RS11600/spxA/ruvA/ccpA/rsmH/mraY/FG342_RS09120/dnaA/rnpA/map/recU/rpmG/nusG/FG342_RS00490/FG342_RS00505/FG342_RS00535/FG342_RS00540/rpoC/rplM/FG342_RS13715/FG342_RS06690/FG342_RS03260/rpsU/nrdR/hslV/recA/FG342_RS06865/uvrB/FG342_…	downregulated genes	Biological Process	L. rahmnosus
GO:0006023	aminoglycan biosynthetic process	10/224	18/894	2.21726	0.0219558	FG342_RS03635/mraY/FG342_RS00540/FG342_RS06690/FG342_RS03230/FG342_RS00430/murC/FG342_RS03705/FG342_RS00510/FG342_RS00455	downregulated genes	Biological Process	L. rahmnosus
GO:0006024	glycosaminoglycan biosynthetic process	10/224	18/894	2.21726	0.0219558	FG342_RS03635/mraY/FG342_RS00540/FG342_RS06690/FG342_RS03230/FG342_RS00430/murC/FG342_RS03705/FG342_RS00510/FG342_RS00455	downregulated genes	Biological Process	L. rahmnosus
GO:0000270	peptidoglycan metabolic process	11/224	21/894	2.09056	0.0239494	FG342_RS03635/mraY/FG342_RS00540/FG342_RS06690/FG342_RS10250/FG342_RS03230/FG342_RS00430/murC/FG342_RS03705/FG342_RS00510/FG342_RS00455	downregulated genes	Biological Process	L. rahmnosus
GO:0006022	aminoglycan metabolic process	11/224	21/894	2.09056	0.0239494	FG342_RS03635/mraY/FG342_RS00540/FG342_RS06690/FG342_RS10250/FG342_RS03230/FG342_RS00430/murC/FG342_RS03705/FG342_RS00510/FG342_RS00455	downregulated genes	Biological Process	L. rahmnosus
GO:0030203	glycosaminoglycan metabolic process	11/224	21/894	2.09056	0.0239494	FG342_RS03635/mraY/FG342_RS00540/FG342_RS06690/FG342_RS10250/FG342_RS03230/FG342_RS00430/murC/FG342_RS03705/FG342_RS00510/FG342_RS00455	downregulated genes	Biological Process	L. rahmnosus
GO:0042221	response to chemical	7/224	11/894	2.53977	0.0283653	FG342_RS06690/FG342_RS06470/FG342_RS02335/arsC/mprF/FG342_RS04775/FG342_RS11755	downregulated genes	Biological Process	L. rahmnosus
GO:0051301	cell division	17/224	39/894	1.7397	0.0287369	whiA/FG342_RS08880/FG342_RS06095/mraZ/mraY/gpsB/FG342_RS00400/FG342_RS00540/ezrA/ftsH/FG342_RS09200/FG342_RS10895/FG342_RS08460/FG342_RS06860/murC/tig/FG342_RS00510	downregulated genes	Biological Process	L. rahmnosus
GO:1901135	carbohydrate derivative metabolic process	42/224	125/894	1.341	0.0495955	cdaA/FG342_RS03635/purE/purQ/ndk/mraY/FG342_RS07850/pfkA/FG342_RS00540/FG342_RS03155/tmk/FG342_RS06690/coaA/FG342_RS01100/FG342_RS10250/FG342_RS11455/purK/guaB/FG342_RS03230/FG342_RS03130/FG342_RS06665/FG342_RS07770/FG342_RS09855/FG342_RS10880/rpiA/pfkB/hpt/FG342_RS00430/murC/ribF/pfkB/FG342_RS09540/dltC/dltB/dltA/zwf/FG342_RS14290/FG342_RS03705/ispE/FG342_RS00510/FG342_RS00455/FG342_RS12455	downregulated genes	Biological Process	L. rahmnosus
GO:0016491	oxidoreductase activity	54/423	107/1413	1.68582	0.000336163	gap/FG342_RS13100/FG342_RS08320/FG342_RS04465/FG342_RS01285/FG342_RS01545/lpdA/iolG/FG342_RS04010/FG342_RS05955/FG342_RS09910/nrdF/FG342_RS02800/dapB/adhE/FG342_RS05870/FG342_RS02625/FG342_RS03740/FG342_RS13515/FG342_RS14585/spxB/FG342_RS06710/FG342_RS03575/FG342_RS03050/FG342_RS08315/FG342_RS11080/FG342_RS14655/FG342_RS01425/FG342_RS05790/FG342_RS05740/FG342_RS05735/FG342_RS04975/FG342_RS04980/f…	upregulated genes	Molecular Function	L. rahmnosus
GO:0003735	structural constituent of ribosome	32/423	54/1413	1.97951	0.000336163	rpsN/rpsP/rpmI/rpmG/rpsK/rpsH/rplN/rplV/rpsS/rpsG/rpsO/rpmF/rpsJ/rplD/rplW/rplB/rpsC/rplP/rpmC/rplX/rplE/FG342_RS00130/rplF/rplR/rpsE/rpmD/rplQ/rplI/rplJ/rplC/rplO/rpsQ	upregulated genes	Molecular Function	L. rahmnosus
GO:0019843	rRNA binding	25/423	41/1413	2.03684	0.000989914	rpsN/rpsK/infA/rpsH/rplN/rplV/rpsS/rpsG/rpsO/rplD/rplW/rplB/rpsC/rplP/rplX/rplE/FG342_RS00130/rplF/rplR/rpsE/rplI/rplJ/rplC/rplO/rpsQ	upregulated genes	Molecular Function	L. rahmnosus
GO:0016829	lyase activity	32/423	60/1413	1.78156	0.00257287	eno/fabZ/FG342_RS04500/FG342_RS04390/citD/citX/FG342_RS02780/FG342_RS01570/FG342_RS03410/FG342_RS11785/FG342_RS00705/FG342_RS04810/iolE/dapA/argH/FG342_RS10855/rhaD/FG342_RS01370/hisF/FG342_RS05545/FG342_RS05115/mvaD/rfbB/FG342_RS03775/sdaAA/FG342_RS05360/rhaD/pyrF/citC/FG342_RS12015/citF/nth	upregulated genes	Molecular Function	L. rahmnosus
GO:0043167	ion binding	174/423	489/1413	1.18862	0.00995036	FG342_RS08030/glpK/rpe/FG342_RS10750/FG342_RS07020/eno/FG342_RS07585/FG342_RS08425/upp/FG342_RS08365/FG342_RS02045/FG342_RS04500/FG342_RS04390/trpS/ychF/nagA/ftsZ/pyrE/FG342_RS14025/pyk/FG342_RS01285/FG342_RS00130/FG342_RS00090/tsaD/hisS/FG342_RS03410/FG342_RS08405/atpD/lpdA/FG342_RS09485/parC/aspS/FG342_RS11785/rhaB/FG342_RS04010/FG342_RS04530/FG342_RS05840/fusA/FG342_RS12835/serS/FG342_RS10005/…	upregulated genes	Molecular Function	L. rahmnosus
GO:0016874	ligase activity	34/423	72/1413	1.57742	0.0158335	accB/FG342_RS08425/atpH/atpE/trpS/hisS/FG342_RS08405/atpD/aspS/FG342_RS05840/serS/gatC/gatB/ligA/carB/glyQ/FG342_RS02010/gatA/FG342_RS01750/atpA/atpF/atpB/pheT/thrS/glyS/asnS/FG342_RS09895/alaS/purM/murD/ileS/citC/FG342_RS06230/FG342_RS08845	upregulated genes	Molecular Function	L. rahmnosus
GO:0015078	proton transmembrane transporter activity	10/423	14/1413	2.38602	0.019621	FG342_RS08425/atpH/atpE/FG342_RS04460/FG342_RS08405/atpD/atpA/atpF/atpB/FG342_RS12375	upregulated genes	Molecular Function	L. rahmnosus
GO:0004812	aminoacyl-tRNA ligase activity	12/423	20/1413	2.00426	0.0472469	trpS/hisS/aspS/serS/glyQ/pheT/thrS/glyS/asnS/alaS/ileS/FG342_RS08845	upregulated genes	Molecular Function	L. rahmnosus
GO:0005622	intracellular anatomical structure	130/247	328/956	1.53402	8.25927e-11	rpsN/rpsP/rpmI/rpmG/rpsK/infA/rpsH/rplN/rplV/rpsS/rpsG/FG342_RS10435/frr/tsf/FG342_RS10545/FG342_RS10575/FG342_RS10750/FG342_RS10765/raiA/FG342_RS07020/tpiA/eno/smpB/accB/fabZ/FG342_RS08425/atpH/atpE/FG342_RS08365/rbsD/ftsZ/rpsO/citD/rpmF/rpsJ/rplD/rplW/rplB/rpsC/rplP/rpmC/rplX/rplE/FG342_RS00130/rplF/rplR/rpsE/rpmD/FG342_RS00090/FG342_RS00065/rplQ/rplI/rplJ/tsaD/pflB/hisS/FG342_RS07165/FG342_RS0…	upregulated genes	Cellular Componant	L. rahmnosus
GO:0032991	protein-containing complex	60/247	125/956	1.85781	8.42069e-08	rpsN/rpsP/rpmI/rpmG/rpsK/rpsH/rplN/rplV/rpsS/rpsG/FG342_RS10765/eno/accB/FG342_RS08425/atpH/atpE/rpsO/rpmF/rpsJ/rplD/rplW/rplB/rpsC/rplP/rpmC/rplX/rplE/FG342_RS00130/rplF/rplR/rpsE/rpmD/FG342_RS00065/rplQ/rplI/rplJ/FG342_RS08405/atpD/rplC/rplO/FG342_RS12835/rpsQ/nrdF/FG342_RS02890/FG342_RS00825/FG342_RS02625/FG342_RS13515/FG342_RS06710/xseA/gatA/FG342_RS07235/atpA/atpF/atpB/priA/mutL/FG342_RS0224…	upregulated genes	Cellular Componant	L. rahmnosus
GO:0005840	ribosome	34/247	59/956	2.23043	6.55805e-07	rpsN/rpsP/rpmI/rpmG/rpsK/rpsH/rplN/rplV/rpsS/rpsG/FG342_RS10435/rpsO/rpmF/rpsJ/rplD/rplW/rplB/rpsC/rplP/rpmC/rplX/rplE/FG342_RS00130/rplF/rplR/rpsE/rpmD/rplQ/rplI/rplJ/rplC/rplO/rpsQ/rimM	upregulated genes	Cellular Componant	L. rahmnosus
GO:0043228	non-membrane-bounded organelle	37/247	70/956	2.04581	1.77592e-06	rpsN/rpsP/rpmI/rpmG/rpsK/rpsH/rplN/rplV/rpsS/rpsG/FG342_RS10435/rpsO/rpmF/rpsJ/rplD/rplW/rplB/rpsC/rplP/rpmC/rplX/rplE/FG342_RS00130/rplF/rplR/rpsE/rpmD/rplQ/rplI/rplJ/parC/rplC/rplO/rpsQ/rimM/priA/topA	upregulated genes	Cellular Componant	L. rahmnosus

## Sheet: Table S4
ID	Description	GeneRatio*	BgRatio**	FoldEnrichment	p.adjust	geneID	enriched_among	ontology	medium	species
GO:0019867	outer membrane	28/61	111/975	4.03	2.79e-11	FE838_RS08780/FE838_RS10735/FE838_RS11525/FE838_RS03835/FE838_RS07985/susD/FE838_RS07975/FE838_RS07970/FE838_RS22380/FE838_RS17245/FE838_RS21295/FE838_RS21650/FE838_RS21655/FE838_RS22565/FE838_RS00480/FE838_RS00485/FE838_RS01425/FE838_RS04670/FE838_RS04980/FE838_RS04985/FE838_RS04990/FE838_RS05925/FE838_RS06080/FE838_RS06180/FE838_RS06185/FE838_RS18705/FE838_RS07650/FE838_RS05890	upregulated genes	Cellular Componant	Glucose Medium	B. thetaiotaomicron
GO:0009279	cell outer membrane	25/61	101/975	3.96	6.34e-10	FE838_RS08780/FE838_RS10735/FE838_RS11525/FE838_RS03835/FE838_RS07985/susD/FE838_RS22380/FE838_RS17245/FE838_RS21295/FE838_RS21650/FE838_RS21655/FE838_RS22565/FE838_RS00480/FE838_RS00485/FE838_RS01425/FE838_RS04670/FE838_RS04985/FE838_RS04990/FE838_RS05925/FE838_RS06080/FE838_RS06180/FE838_RS06185/FE838_RS18705/FE838_RS07650/FE838_RS05890	upregulated genes	Cellular Componant	Glucose Medium	B. thetaiotaomicron
GO:0030312	external encapsulating structure	25/61	104/975	3.84	6.48e-10	FE838_RS08780/FE838_RS10735/FE838_RS11525/FE838_RS03835/FE838_RS07985/susD/FE838_RS22380/FE838_RS17245/FE838_RS21295/FE838_RS21650/FE838_RS21655/FE838_RS22565/FE838_RS00480/FE838_RS00485/FE838_RS01425/FE838_RS04670/FE838_RS04985/FE838_RS04990/FE838_RS05925/FE838_RS06080/FE838_RS06180/FE838_RS06185/FE838_RS18705/FE838_RS07650/FE838_RS05890	upregulated genes	Cellular Componant	Glucose Medium	B. thetaiotaomicron
GO:0030313	cell envelope	25/61	104/975	3.84	6.48e-10	FE838_RS08780/FE838_RS10735/FE838_RS11525/FE838_RS03835/FE838_RS07985/susD/FE838_RS22380/FE838_RS17245/FE838_RS21295/FE838_RS21650/FE838_RS21655/FE838_RS22565/FE838_RS00480/FE838_RS00485/FE838_RS01425/FE838_RS04670/FE838_RS04985/FE838_RS04990/FE838_RS05925/FE838_RS06080/FE838_RS06180/FE838_RS06185/FE838_RS18705/FE838_RS07650/FE838_RS05890	upregulated genes	Cellular Componant	Glucose Medium	B. thetaiotaomicron		Table footnotes:
GO:0043604	amide biosynthetic process	46/468	77/1285	1.6403	0.00113756	rplP/rplL/rpsF/rpsR/rplI/trpS/FE838_RS17190/rpsO/rplK/rpsG/rplC/rplD/rpsS/rpsC/rpmC/rplX/rpsN/rpsH/rpsE/rplO/rpsD/rplQ/FE838_RS07940/folK/tyrS/cysS/FE838_RS19865/pheS/rsfS/gltX/rplB/rplF/rplR/lepA/panB/metG/proS/bioA/bioC/bioD/accC/rpmD/FE838_RS05125/leuS/alaS/FE838_RS11280	upregulated genes	Biological Process	Starch Medium	B. thetaiotaomicron		* GeneRatio is the number of genes in the gene list (ex. upregulated genes) that are in this GO term divided by the total number of genes on the list
GO:0009653	anatomical structure morphogenesis	16/468	19/1285	2.31219	0.00113756	FE838_RS08040/FE838_RS08545/mreD/murC/FE838_RS06775/murD/mraY/rodA/mreC/FE838_RS07590/FE838_RS05585/murA/FE838_RS02005/murG/FE838_RS06795/FE838_RS07705	upregulated genes	Biological Process	Starch Medium	B. thetaiotaomicron		**BgRatio is the number of genes in the genome that are in this GO term divided by the total number of genes in the genome
GO:0032502	developmental process	16/468	19/1285	2.31219	0.00113756	FE838_RS08040/FE838_RS08545/mreD/murC/FE838_RS06775/murD/mraY/rodA/mreC/FE838_RS07590/FE838_RS05585/murA/FE838_RS02005/murG/FE838_RS06795/FE838_RS07705	upregulated genes	Biological Process	Starch Medium	B. thetaiotaomicron
GO:0048856	anatomical structure development	16/468	19/1285	2.31219	0.00113756	FE838_RS08040/FE838_RS08545/mreD/murC/FE838_RS06775/murD/mraY/rodA/mreC/FE838_RS07590/FE838_RS05585/murA/FE838_RS02005/murG/FE838_RS06795/FE838_RS07705	upregulated genes	Biological Process	Starch Medium	B. thetaiotaomicron
GO:0006518	peptide metabolic process	42/468	70/1285	1.64744	0.00113756	rplP/rplL/rpsF/rpsR/rplI/trpS/rpsO/rplK/rpsG/rplC/rplD/rpsS/rpsC/rpmC/rplX/rpsN/rpsH/rpsE/rplO/rpsD/rplQ/tyrS/cysS/FE838_RS19865/pheS/rsfS/gltX/rplB/rplF/rplR/lepA/FE838_RS14635/FE838_RS14630/metG/proS/rpmD/leuS/FE838_RS05975/lepB/lepB/alaS/FE838_RS11280	upregulated genes	Biological Process	Starch Medium	B. thetaiotaomicron
GO:0019538	protein metabolic process	80/468	156/1285	1.40806	0.00113756	rplP/rplL/FE838_RS01765/rpsF/rpsR/rplI/trpS/FE838_RS03695/rpsO/rplK/rpsG/rplC/rplD/rpsS/rpsC/rpmC/rplX/rpsN/rpsH/rpsE/rplO/rpsD/rplQ/FE838_RS08490/FE838_RS08535/tyrS/cysS/FE838_RS19865/pheS/clpX/FE838_RS08940/rsfS/FE838_RS09725/lipA/FE838_RS10565/FE838_RS12300/FE838_RS03705/FE838_RS03690/FE838_RS03270/gltX/rplB/rplF/rplR/lepA/FE838_RS19515/FE838_RS14635/FE838_RS14630/rseP/tsaB/FE838_RS08495/radC/…	upregulated genes	Biological Process	Starch Medium	B. thetaiotaomicron
GO:0022900	electron transport chain	12/468	13/1285	2.53452	0.00113756	nuoK/FE838_RS16525/FE838_RS16535/rsxA/FE838_RS19565/FE838_RS19310/nqrE/FE838_RS09800/nuoL/nifJ/FE838_RS20810/FE838_RS09795	upregulated genes	Biological Process	Starch Medium	B. thetaiotaomicron
GO:0000902	cell morphogenesis	15/468	18/1285	2.28811	0.00113756	FE838_RS08040/FE838_RS08545/mreD/murC/FE838_RS06775/murD/mraY/rodA/mreC/FE838_RS05585/murA/FE838_RS02005/murG/FE838_RS06795/FE838_RS07705	upregulated genes	Biological Process	Starch Medium	B. thetaiotaomicron
GO:0008360	regulation of cell shape	15/468	18/1285	2.28811	0.00113756	FE838_RS08040/FE838_RS08545/mreD/murC/FE838_RS06775/murD/mraY/rodA/mreC/FE838_RS05585/murA/FE838_RS02005/murG/FE838_RS06795/FE838_RS07705	upregulated genes	Biological Process	Starch Medium	B. thetaiotaomicron
GO:0022603	regulation of anatomical structure morphogenesis	15/468	18/1285	2.28811	0.00113756	FE838_RS08040/FE838_RS08545/mreD/murC/FE838_RS06775/murD/mraY/rodA/mreC/FE838_RS05585/murA/FE838_RS02005/murG/FE838_RS06795/FE838_RS07705	upregulated genes	Biological Process	Starch Medium	B. thetaiotaomicron
GO:0022604	regulation of cell morphogenesis	15/468	18/1285	2.28811	0.00113756	FE838_RS08040/FE838_RS08545/mreD/murC/FE838_RS06775/murD/mraY/rodA/mreC/FE838_RS05585/murA/FE838_RS02005/murG/FE838_RS06795/FE838_RS07705	upregulated genes	Biological Process	Starch Medium	B. thetaiotaomicron
GO:0050793	regulation of developmental process	15/468	18/1285	2.28811	0.00113756	FE838_RS08040/FE838_RS08545/mreD/murC/FE838_RS06775/murD/mraY/rodA/mreC/FE838_RS05585/murA/FE838_RS02005/murG/FE838_RS06795/FE838_RS07705	upregulated genes	Biological Process	Starch Medium	B. thetaiotaomicron
GO:0043603	amide metabolic process	52/468	93/1285	1.53524	0.00113756	rplP/rplL/rpsF/rpsR/rplI/trpS/FE838_RS17190/rpsO/rplK/rpsG/rplC/rplD/rpsS/rpsC/rpmC/rplX/rpsN/rpsH/rpsE/rplO/rpsD/rplQ/FE838_RS07940/folK/tyrS/cysS/FE838_RS19865/pheS/rsfS/gltX/rplB/rplF/rplR/lepA/panB/FE838_RS14635/FE838_RS14630/metG/proS/bioA/bioC/bioD/accC/rpmD/FE838_RS04680/FE838_RS05125/leuS/FE838_RS05975/lepB/lepB/alaS/FE838_RS11280	upregulated genes	Biological Process	Starch Medium	B. thetaiotaomicron
GO:0005975	carbohydrate metabolic process	136/468	300/1285	1.24473	0.00307612	FE838_RS24190/FE838_RS24185/FE838_RS10370/FE838_RS10525/gap/kdsA/eno/araA/FE838_RS15290/tpiA/FE838_RS09300/FE838_RS09425/kdsB/FE838_RS17850/FE838_RS18730/FE838_RS18725/pckA/FE838_RS21165/FE838_RS07420/FE838_RS08245/FE838_RS08250/FE838_RS08405/FE838_RS05695/FE838_RS06200/FE838_RS22025/FE838_RS21925/FE838_RS18750/FE838_RS18745/FE838_RS01485/FE838_RS08805/FE838_RS08810/FE838_RS09270/FE838_RS09305/FE…	upregulated genes	Biological Process	Starch Medium	B. thetaiotaomicron
GO:0044036	cell wall macromolecule metabolic process	17/468	25/1285	1.86709	0.0178727	FE838_RS08040/mrdA/murC/murD/mraY/mltG/FE838_RS14975/FE838_RS04025/FE838_RS05585/FE838_RS22470/FE838_RS22460/murA/FE838_RS02005/murG/FE838_RS06795/FE838_RS07705/FE838_RS07790	upregulated genes	Biological Process	Starch Medium	B. thetaiotaomicron
GO:0006023	aminoglycan biosynthetic process	12/468	16/1285	2.05929	0.0233539	FE838_RS08040/mrdA/murC/murD/mraY/mltG/FE838_RS05585/murA/FE838_RS02005/murG/FE838_RS06795/FE838_RS07705	upregulated genes	Biological Process	Starch Medium	B. thetaiotaomicron
GO:0006024	glycosaminoglycan biosynthetic process	12/468	16/1285	2.05929	0.0233539	FE838_RS08040/mrdA/murC/murD/mraY/mltG/FE838_RS05585/murA/FE838_RS02005/murG/FE838_RS06795/FE838_RS07705	upregulated genes	Biological Process	Starch Medium	B. thetaiotaomicron
GO:0009252	peptidoglycan biosynthetic process	12/468	16/1285	2.05929	0.0233539	FE838_RS08040/mrdA/murC/murD/mraY/mltG/FE838_RS05585/murA/FE838_RS02005/murG/FE838_RS06795/FE838_RS07705	upregulated genes	Biological Process	Starch Medium	B. thetaiotaomicron
GO:0071554	cell wall organization or biogenesis	18/468	29/1285	1.70424	0.0448676	FE838_RS08040/mrdA/murC/murD/mraY/mltG/FE838_RS14975/FE838_RS04025/FE838_RS05585/FE838_RS22470/FE838_RS22460/murA/FE838_RS02005/FE838_RS04690/murG/FE838_RS06795/FE838_RS07705/FE838_RS07790	upregulated genes	Biological Process	Starch Medium	B. thetaiotaomicron
GO:0009273	peptidoglycan-based cell wall biogenesis	12/468	17/1285	1.93816	0.0448676	FE838_RS08040/mrdA/murC/murD/mraY/mltG/FE838_RS05585/murA/FE838_RS02005/murG/FE838_RS06795/FE838_RS07705	upregulated genes	Biological Process	Starch Medium	B. thetaiotaomicron
GO:0042546	cell wall biogenesis	12/468	17/1285	1.93816	0.0448676	FE838_RS08040/mrdA/murC/murD/mraY/mltG/FE838_RS05585/murA/FE838_RS02005/murG/FE838_RS06795/FE838_RS07705	upregulated genes	Biological Process	Starch Medium	B. thetaiotaomicron
GO:0006351	DNA-templated transcription	50/324	98/1285	2.02349	2.32511e-06	FE838_RS10485/FE838_RS11020/FE838_RS11515/nusB/FE838_RS12730/FE838_RS13090/FE838_RS14235/FE838_RS15060/FE838_RS09855/FE838_RS16565/FE838_RS16880/FE838_RS17230/FE838_RS17530/FE838_RS17600/FE838_RS20610/FE838_RS08485/FE838_RS19505/FE838_RS06505/FE838_RS06820/FE838_RS00385/FE838_RS01585/FE838_RS10475/FE838_RS11290/FE838_RS20325/FE838_RS16025/greA/FE838_RS22950/FE838_RS18340/FE838_RS18400/FE838_RS157…	downregulated genes	Biological Process	Starch Medium	B. thetaiotaomicron
GO:0090304	nucleic acid metabolic process	92/324	248/1285	1.47128	0.000197239	FE838_RS02500/ung/FE838_RS10485/FE838_RS11020/FE838_RS11515/nusB/FE838_RS12730/FE838_RS13090/FE838_RS14235/FE838_RS15060/FE838_RS08865/asnS/FE838_RS09855/FE838_RS16565/FE838_RS16880/FE838_RS17230/FE838_RS17525/FE838_RS17530/FE838_RS17600/tgt/FE838_RS20610/FE838_RS08485/mnmG/uvrB/FE838_RS22705/ruvC/dnaJ/FE838_RS19505/recR/FE838_RS06505/FE838_RS06820/FE838_RS02270/mtaB/FE838_RS00385/FE838_RS01585/F…	downregulated genes	Biological Process	Starch Medium	B. thetaiotaomicron
GO:0009889	regulation of biosynthetic process	27/324	52/1285	2.05929	0.000526458	FE838_RS10485/FE838_RS11020/nusB/FE838_RS14235/FE838_RS16565/FE838_RS16880/FE838_RS17530/FE838_RS17600/raiA/FE838_RS20610/FE838_RS08485/FE838_RS00385/FE838_RS01585/FE838_RS10475/FE838_RS20325/FE838_RS16025/greA/FE838_RS15740/FE838_RS05505/arsD/FE838_RS16920/FE838_RS17130/FE838_RS17760/FE838_RS18140/FE838_RS08615/FE838_RS04205/FE838_RS11210	downregulated genes	Biological Process	Starch Medium	B. thetaiotaomicron
GO:0010556	regulation of macromolecule biosynthetic process	27/324	52/1285	2.05929	0.000526458	FE838_RS10485/FE838_RS11020/nusB/FE838_RS14235/FE838_RS16565/FE838_RS16880/FE838_RS17530/FE838_RS17600/raiA/FE838_RS20610/FE838_RS08485/FE838_RS00385/FE838_RS01585/FE838_RS10475/FE838_RS20325/FE838_RS16025/greA/FE838_RS15740/FE838_RS05505/arsD/FE838_RS16920/FE838_RS17130/FE838_RS17760/FE838_RS18140/FE838_RS08615/FE838_RS04205/FE838_RS11210	downregulated genes	Biological Process	Starch Medium	B. thetaiotaomicron
GO:0031326	regulation of cellular biosynthetic process	27/324	52/1285	2.05929	0.000526458	FE838_RS10485/FE838_RS11020/nusB/FE838_RS14235/FE838_RS16565/FE838_RS16880/FE838_RS17530/FE838_RS17600/raiA/FE838_RS20610/FE838_RS08485/FE838_RS00385/FE838_RS01585/FE838_RS10475/FE838_RS20325/FE838_RS16025/greA/FE838_RS15740/FE838_RS05505/arsD/FE838_RS16920/FE838_RS17130/FE838_RS17760/FE838_RS18140/FE838_RS08615/FE838_RS04205/FE838_RS11210	downregulated genes	Biological Process	Starch Medium	B. thetaiotaomicron
GO:0031323	regulation of cellular metabolic process	28/324	55/1285	2.01908	0.000526458	FE838_RS10485/FE838_RS11020/nusB/FE838_RS14235/FE838_RS16565/FE838_RS16880/FE838_RS17530/FE838_RS17600/raiA/FE838_RS20610/FE838_RS08485/FE838_RS00385/FE838_RS01585/FE838_RS10475/FE838_RS20325/FE838_RS16025/greA/FE838_RS15740/FE838_RS05505/arsD/phoU/FE838_RS16920/FE838_RS17130/FE838_RS17760/FE838_RS18140/FE838_RS08615/FE838_RS04205/FE838_RS11210	downregulated genes	Biological Process	Starch Medium	B. thetaiotaomicron
GO:0080090	regulation of primary metabolic process	28/324	55/1285	2.01908	0.000526458	FE838_RS10485/FE838_RS10605/FE838_RS11020/nusB/FE838_RS14235/FE838_RS16565/FE838_RS16880/FE838_RS17530/FE838_RS17600/raiA/FE838_RS20610/FE838_RS08485/FE838_RS00385/FE838_RS01585/FE838_RS10475/FE838_RS20325/FE838_RS16025/greA/FE838_RS15740/FE838_RS05505/arsD/FE838_RS16920/FE838_RS17130/FE838_RS17760/FE838_RS18140/FE838_RS08615/FE838_RS04205/FE838_RS11210	downregulated genes	Biological Process	Starch Medium	B. thetaiotaomicron
GO:0050794	regulation of cellular process	30/324	66/1285	1.80275	0.00246407	FE838_RS10485/FE838_RS11020/nusB/FE838_RS14235/FE838_RS16565/FE838_RS16880/FE838_RS17530/FE838_RS17600/raiA/FE838_RS20610/FE838_RS08485/FE838_RS16045/FE838_RS00385/FE838_RS01585/FE838_RS10475/FE838_RS20325/FE838_RS16025/greA/FE838_RS15740/FE838_RS05505/FE838_RS06530/arsD/phoU/FE838_RS16920/FE838_RS17130/FE838_RS17760/FE838_RS18140/FE838_RS08615/FE838_RS04205/FE838_RS11210	downregulated genes	Biological Process	Starch Medium	B. thetaiotaomicron
GO:1901605	alpha-amino acid metabolic process	34/324	80/1285	1.68557	0.00434348	FE838_RS11065/ilvD/ilvB/ilvN/dapA/trpD/FE838_RS16175/FE838_RS22875/leuC/leuD/FE838_RS22860/FE838_RS01410/gcvT/FE838_RS16065/trpC/FE838_RS16130/FE838_RS16150/dapF/glmS/glsA/FE838_RS02955/ftcD/argB/leuB/cysK/asnB/gltB/FE838_RS17160/FE838_RS20455/ald/FE838_RS23080/FE838_RS02340/cysK/dtd	downregulated genes	Biological Process	Starch Medium	B. thetaiotaomicron
GO:0009081	branched-chain amino acid metabolic process	8/324	11/1285	2.8844	0.0132677	ilvD/ilvB/ilvN/FE838_RS22875/leuC/leuD/FE838_RS22860/leuB	downregulated genes	Biological Process	Starch Medium	B. thetaiotaomicron
GO:0016655	oxidoreductase activity, acting on NAD(P)H, quinone or similar compound as acceptor	16/712	17/2177	2.87773	2.55085e-05	nuoK/FE838_RS09830/FE838_RS09840/FE838_RS19310/FE838_RS19300/nqrE/nqrF/FE838_RS09800/nuoL/FE838_RS09815/FE838_RS19305/FE838_RS19315/nuoE/FE838_RS09795/nuoH/FE838_RS09835	upregulated genes	Molecular Function	Starch Medium	B. thetaiotaomicron
GO:0019843	rRNA binding	23/712	29/2177	2.42498	2.55085e-05	rplP/rpsF/rpsR/rplI/rpsO/rplK/rpsG/rplC/rplD/rpsS/rpsC/rplX/rpsN/rpsH/rpsE/rplO/rpsD/rsgA/rplB/rplF/rplR/typA/rnc	upregulated genes	Molecular Function	Starch Medium	B. thetaiotaomicron
GO:0003735	structural constituent of ribosome	25/712	35/2177	2.18399	0.00011617	rplP/rplL/rpsF/rpsR/rplI/rpsO/rplK/rpsG/rplC/rplD/rpsS/rpsC/rpmC/rplX/rpsN/rpsH/rpsE/rplO/rpsD/rplQ/FE838_RS19865/rplB/rplF/rplR/rpmD	upregulated genes	Molecular Function	Starch Medium	B. thetaiotaomicron
GO:0046872	metal ion binding	118/712	275/2177	1.31198	0.00248577	hflX/FE838_RS10525/eno/FE838_RS14970/araA/FE838_RS15290/FE838_RS15425/folE/mgtE/thiL/FE838_RS16515/FE838_RS17210/pyk/pckA/rpoC/queC/FE838_RS21045/FE838_RS07940/FE838_RS08040/pyrE/FE838_RS08535/FE838_RS05435/cysS/FE838_RS16365/FE838_RS22790/FE838_RS22745/FE838_RS22025/pheS/FE838_RS19565/nqrF/FE838_RS18780/gyrB/mraY/FE838_RS01485/FE838_RS00840/rsgA/radA/clpX/ispF/FE838_RS08970/dxs/lipA/secA/FE838_R…	upregulated genes	Molecular Function	Starch Medium	B. thetaiotaomicron
GO:0030246	carbohydrate binding	33/712	60/2177	1.68167	0.00476796	FE838_RS09300/FE838_RS08250/FE838_RS08405/FE838_RS05695/FE838_RS06200/FE838_RS18750/FE838_RS08805/FE838_RS09305/FE838_RS09965/FE838_RS10710/FE838_RS15285/FE838_RS07990/FE838_RS07975/FE838_RS07970/FE838_RS07805/FE838_RS07785/FE838_RS04965/FE838_RS18665/FE838_RS22920/FE838_RS00470/FE838_RS04980/FE838_RS05185/FE838_RS05370/FE838_RS06230/FE838_RS06275/FE838_RS08350/FE838_RS09445/FE838_RS09465/FE838_R…	upregulated genes	Molecular Function	Starch Medium	B. thetaiotaomicron
GO:0016798	hydrolase activity, acting on glycosyl bonds	92/712	213/2177	1.32065	0.0072366	FE838_RS10370/FE838_RS10720/FE838_RS09425/FE838_RS09430/FE838_RS18730/FE838_RS18725/FE838_RS03575/FE838_RS08245/FE838_RS08250/FE838_RS06200/FE838_RS18750/FE838_RS18745/FE838_RS01475/FE838_RS08805/FE838_RS08810/FE838_RS09270/FE838_RS09785/FE838_RS10710/FE838_RS19935/FE838_RS17340/FE838_RS15705/FE838_RS14975/FE838_RS14835/FE838_RS24130/FE838_RS07995/FE838_RS07990/FE838_RS07910/FE838_RS07900/FE838_R…	upregulated genes	Molecular Function	Starch Medium	B. thetaiotaomicron
GO:0004175	endopeptidase activity	17/712	29/2177	1.79238	0.038358	FE838_RS11100/FE838_RS03695/FE838_RS08535/FE838_RS08940/FE838_RS03705/FE838_RS03690/FE838_RS19515/rseP/FE838_RS14200/FE838_RS22605/ybeY/FE838_RS06070/lepB/lepB/FE838_RS09290/FE838_RS11120/ftsH	upregulated genes	Molecular Function	Starch Medium	B. thetaiotaomicron
GO:0036094	small molecule binding	153/712	396/2177	1.18134	0.038358	hflX/pyrH/FE838_RS24185/miaA/FE838_RS10580/FE838_RS10720/gap/FE838_RS11110/miaA/FE838_RS11445/FE838_RS12815/FE838_RS14970/FE838_RS15080/cysD/trpS/FE838_RS09035/folE/meaB/FE838_RS09765/FE838_RS09830/FE838_RS23735/nadD/FE838_RS23165/thiL/FE838_RS17190/FE838_RS17210/FE838_RS17830/pyk/pckA/tuf/rpoB/fusA/queC/FE838_RS21025/FE838_RS20890/FE838_RS07665/cdaA/FE838_RS07940/FE838_RS08040/FE838_RS08060/FE83…	upregulated genes	Molecular Function	Starch Medium	B. thetaiotaomicron
GO:0016879	ligase activity, forming carbon-nitrogen bonds	20/712	36/2177	1.69866	0.038358	FE838_RS10580/queC/FE838_RS08040/FE838_RS08280/FE838_RS16365/FE838_RS22790/FE838_RS06745/murC/murD/FE838_RS10550/guaA/FE838_RS11215/FE838_RS20915/FE838_RS17395/bioD/accC/purD/FE838_RS06795/FE838_RS07705/FE838_RS10805	upregulated genes	Molecular Function	Starch Medium	B. thetaiotaomicron
GO:0003677	DNA binding	132/610	310/2177	1.51964	3.01668e-07	FE838_RS01750/FE838_RS00300/FE838_RS10485/FE838_RS11020/FE838_RS11515/FE838_RS11900/FE838_RS12730/FE838_RS13090/FE838_RS13150/FE838_RS14235/FE838_RS24500/FE838_RS15060/FE838_RS09365/FE838_RS09500/FE838_RS09855/FE838_RS23810/FE838_RS16565/FE838_RS16880/FE838_RS17230/FE838_RS17530/FE838_RS17600/FE838_RS18005/FE838_RS21260/FE838_RS20610/FE838_RS08485/uvrB/FE838_RS22705/FE838_RS19700/FE838_RS19600/FE…	downregulated genes	Molecular Function	Starch Medium	B. thetaiotaomicron
GO:0003700	DNA-binding transcription factor activity	52/610	123/2177	1.50878	0.0139342	FE838_RS00300/FE838_RS11515/FE838_RS12730/FE838_RS13090/FE838_RS14525/FE838_RS15060/FE838_RS09365/FE838_RS09855/FE838_RS17230/FE838_RS19700/FE838_RS19505/FE838_RS02055/FE838_RS06505/FE838_RS06820/FE838_RS10685/FE838_RS11290/FE838_RS20470/FE838_RS03985/FE838_RS03485/FE838_RS22950/FE838_RS17115/FE838_RS18340/FE838_RS18400/FE838_RS18960/FE838_RS14390/FE838_RS24050/FE838_RS24085/FE838_RS14155/FE838_R…	downregulated genes	Molecular Function	Starch Medium	B. thetaiotaomicron
GO:0140110	transcription regulator activity	52/610	123/2177	1.50878	0.0139342	FE838_RS00300/FE838_RS11515/FE838_RS12730/FE838_RS13090/FE838_RS14525/FE838_RS15060/FE838_RS09365/FE838_RS09855/FE838_RS17230/FE838_RS19700/FE838_RS19505/FE838_RS02055/FE838_RS06505/FE838_RS06820/FE838_RS10685/FE838_RS11290/FE838_RS20470/FE838_RS03985/FE838_RS03485/FE838_RS22950/FE838_RS17115/FE838_RS18340/FE838_RS18400/FE838_RS18960/FE838_RS14390/FE838_RS24050/FE838_RS24085/FE838_RS14155/FE838_R…	downregulated genes	Molecular Function	Starch Medium	B. thetaiotaomicron
GO:0004672	protein kinase activity	31/610	65/2177	1.70207	0.0163102	FE838_RS00315/FE838_RS01590/FE838_RS01585/FE838_RS09790/FE838_RS10685/FE838_RS19830/FE838_RS19435/FE838_RS07870/FE838_RS22570/FE838_RS21545/FE838_RS15840/FE838_RS16705/FE838_RS17560/FE838_RS17755/FE838_RS18135/FE838_RS18480/FE838_RS18880/FE838_RS19710/FE838_RS19840/FE838_RS22260/FE838_RS22545/FE838_RS22575/FE838_RS22580/FE838_RS02190/FE838_RS02360/FE838_RS04150/FE838_RS10125/FE838_RS11285/FE838_R…	downregulated genes	Molecular Function	Starch Medium	B. thetaiotaomicron
GO:0016775	phosphotransferase activity, nitrogenous group as acceptor	29/610	62/2177	1.6693	0.0204256	FE838_RS00315/FE838_RS01590/FE838_RS01585/FE838_RS09790/FE838_RS10685/FE838_RS19830/FE838_RS19435/FE838_RS07870/FE838_RS22570/FE838_RS21545/FE838_RS16705/FE838_RS17560/FE838_RS17755/FE838_RS18135/FE838_RS18480/FE838_RS18880/FE838_RS19710/FE838_RS19840/FE838_RS22260/FE838_RS22545/FE838_RS22575/FE838_RS22580/FE838_RS02190/FE838_RS02360/FE838_RS04150/FE838_RS10125/FE838_RS11285/FE838_RS12260/FE838_R…	downregulated genes	Molecular Function	Starch Medium	B. thetaiotaomicron
GO:0140299	molecular sensor activity	29/610	65/2177	1.59226	0.045584	FE838_RS00315/FE838_RS01590/FE838_RS01585/FE838_RS09790/FE838_RS10685/FE838_RS19830/FE838_RS19435/FE838_RS14675/FE838_RS07870/FE838_RS22570/FE838_RS21545/FE838_RS16705/FE838_RS17560/FE838_RS18135/FE838_RS18480/FE838_RS18880/FE838_RS19710/FE838_RS19840/FE838_RS22260/FE838_RS22545/FE838_RS22575/FE838_RS22580/FE838_RS02190/FE838_RS02360/FE838_RS04150/FE838_RS10125/FE838_RS11285/FE838_RS12260/FE838_R…	downregulated genes	Molecular Function	Starch Medium	B. thetaiotaomicron
GO:0005840	ribosome	28/407	41/1214	2.03703	8.63629e-05	rplP/rplL/rpsF/rpsR/rplI/rimM/rpsO/rplK/rplJ/rpsG/rplC/rplD/rpsS/rpsC/rpmC/rplX/rpsN/rpsH/rpsE/rplO/rpsD/rplQ/FE838_RS19865/rplB/rplF/rplR/rpmD/rpsA	upregulated genes	Cellular Componant	Starch Medium	B. thetaiotaomicron
GO:1990904	ribonucleoprotein complex	25/407	36/1214	2.07139	9.33252e-05	rplP/rplL/rpsF/rpsR/rplI/rpsO/rplK/rpsG/rplC/rplD/rpsS/rpsC/rpmC/rplX/rpsN/rpsH/rpsE/rplO/rpsD/rplQ/FE838_RS19865/rplB/rplF/rplR/rpmD	upregulated genes	Cellular Componant	Starch Medium	B. thetaiotaomicron
GO:0043226	organelle	29/407	46/1214	1.88046	0.000104232	rplP/rplL/rpsF/rpsR/rplI/rimM/rpsO/rplK/rplJ/rpsG/rplC/rplD/rpsS/rpsC/rpmC/rplX/rpsN/rpsH/rpsE/rplO/rpsD/rplQ/FE838_RS19865/gyrB/rplB/rplF/rplR/rpmD/rpsA	upregulated genes	Cellular Componant	Starch Medium	B. thetaiotaomicron
GO:0043228	non-membrane-bounded organelle	29/407	46/1214	1.88046	0.000104232	rplP/rplL/rpsF/rpsR/rplI/rimM/rpsO/rplK/rplJ/rpsG/rplC/rplD/rpsS/rpsC/rpmC/rplX/rpsN/rpsH/rpsE/rplO/rpsD/rplQ/FE838_RS19865/gyrB/rplB/rplF/rplR/rpmD/rpsA	upregulated genes	Cellular Componant	Starch Medium	B. thetaiotaomicron
GO:0043229	intracellular organelle	29/407	46/1214	1.88046	0.000104232	rplP/rplL/rpsF/rpsR/rplI/rimM/rpsO/rplK/rplJ/rpsG/rplC/rplD/rpsS/rpsC/rpmC/rplX/rpsN/rpsH/rpsE/rplO/rpsD/rplQ/FE838_RS19865/gyrB/rplB/rplF/rplR/rpmD/rpsA	upregulated genes	Cellular Componant	Starch Medium	B. thetaiotaomicron
GO:0005886	plasma membrane	90/407	223/1214	1.20382	0.0299949	nuoK/FE838_RS24065/mscL/FE838_RS09090/FE838_RS09095/mgtE/FE838_RS09830/FE838_RS09840/FE838_RS23830/FE838_RS23825/FE838_RS16515/FE838_RS16525/FE838_RS16535/rsxA/secY/FE838_RS21375/FE838_RS20920/FE838_RS07430/cdaA/mreD/potA/FE838_RS19955/yidC/FE838_RS22250/FE838_RS22245/FE838_RS22040/FE838_RS19665/FE838_RS19565/FE838_RS19310/FE838_RS19300/nqrE/nqrF/FE838_RS18785/mraY/FE838_RS09815/trkA/secA/lptC/FE…	upregulated genes	Cellular Componant	Starch Medium	B. thetaiotaomicron
GO:0071944	cell periphery	144/407	377/1214	1.13932	0.0308023	nuoK/FE838_RS00795/FE838_RS24065/mscL/FE838_RS15240/FE838_RS09090/FE838_RS09095/mgtE/FE838_RS09830/FE838_RS09840/FE838_RS23830/FE838_RS23825/FE838_RS16515/FE838_RS16525/FE838_RS16535/rsxA/FE838_RS03640/FE838_RS03630/FE838_RS03565/FE838_RS03560/secY/FE838_RS21375/FE838_RS20920/FE838_RS07430/cdaA/mreD/FE838_RS05720/potA/FE838_RS19955/yidC/FE838_RS22250/FE838_RS22245/FE838_RS22040/FE838_RS19665/FE83…	upregulated genes	Cellular Componant	Starch Medium	B. thetaiotaomicron
GO:0009059	macromolecule biosynthetic process	88/219	178/892	2.01365	6.20577e-14	rpmA/rpsP/FG342_RS10990/rpmI/rpsI/rpsK/rpsH/rplN/rplV/rpsS/rpsG/rpmH/lexA/rplS/FG342_RS10575/rpmB/rpoZ/nusB/rplU/greA/rplT/FG342_RS07275/purR/FG342_RS03695/racE/ccpA/mraY/FG342_RS09120/typA/rpsT/rpsO/rpmG/nusG/FG342_RS00535/FG342_RS00540/rpoC/rpsL/rpsJ/rplD/rplW/rplB/rpsC/rplP/rpmC/rplX/rplE/FG342_RS00130/rplF/rplR/rpsE/rpmD/rpsM/FG342_RS00065/rplQ/rplM/rplJ/FG342_RS06690/hisS/rplK/FG342_RS06865/…	upregulated genes	Biological Process	Glucose Medium	L. rahmnosus
GO:0006412	translation	52/219	87/892	2.43447	9.8116e-12	rpmA/rpsP/rpmI/rpsI/rpsK/rpsH/rplN/rplV/rpsS/rpsG/rpmH/rplS/rpmB/rplU/rplT/typA/rpsT/rpsO/rpmG/FG342_RS00535/rpsL/rpsJ/rplD/rplW/rplB/rpsC/rplP/rpmC/rplX/rplE/FG342_RS00130/rplF/rplR/rpsE/rpmD/rpsM/rplQ/rplM/rplJ/hisS/rplK/rplC/rplO/rplL/rpsQ/rpsD/glyQ/glyS/FG342_RS11510/rplA/argS/metG	upregulated genes	Biological Process	Glucose Medium	L. rahmnosus
GO:0043043	peptide biosynthetic process	52/219	87/892	2.43447	9.8116e-12	rpmA/rpsP/rpmI/rpsI/rpsK/rpsH/rplN/rplV/rpsS/rpsG/rpmH/rplS/rpmB/rplU/rplT/typA/rpsT/rpsO/rpmG/FG342_RS00535/rpsL/rpsJ/rplD/rplW/rplB/rpsC/rplP/rpmC/rplX/rplE/FG342_RS00130/rplF/rplR/rpsE/rpmD/rpsM/rplQ/rplM/rplJ/hisS/rplK/rplC/rplO/rplL/rpsQ/rpsD/glyQ/glyS/FG342_RS11510/rplA/argS/metG	upregulated genes	Biological Process	Glucose Medium	L. rahmnosus
GO:0006518	peptide metabolic process	52/219	89/892	2.37977	2.20071e-11	rpmA/rpsP/rpmI/rpsI/rpsK/rpsH/rplN/rplV/rpsS/rpsG/rpmH/rplS/rpmB/rplU/rplT/typA/rpsT/rpsO/rpmG/FG342_RS00535/rpsL/rpsJ/rplD/rplW/rplB/rpsC/rplP/rpmC/rplX/rplE/FG342_RS00130/rplF/rplR/rpsE/rpmD/rpsM/rplQ/rplM/rplJ/hisS/rplK/rplC/rplO/rplL/rpsQ/rpsD/glyQ/glyS/FG342_RS11510/rplA/argS/metG	upregulated genes	Biological Process	Glucose Medium	L. rahmnosus
GO:0044249	cellular biosynthetic process	114/219	316/892	1.46939	1.36716e-07	rpmA/rpsP/FG342_RS10990/rpmI/rpsI/rpsK/rpsH/rplN/rplV/rpsS/rpsG/rpmH/lexA/rplS/FG342_RS10575/rpmB/rpoZ/nusB/rplU/greA/rplT/cdaA/FG342_RS07275/accB/fabZ/purR/FG342_RS03695/FG342_RS06100/racE/ccpA/mraY/FG342_RS09120/typA/rpsT/rpsO/FG342_RS02355/FG342_RS07850/rpmG/nusG/FG342_RS00535/FG342_RS00540/FG342_RS00550/rpoC/rpsL/rpsJ/rplD/rplW/rplB/rpsC/rplP/rpmC/rplX/rplE/FG342_RS00130/rplF/rplR/rpsE/rpmD/F…	upregulated genes	Biological Process	Glucose Medium	L. rahmnosus
GO:0043170	macromolecule metabolic process	127/219	369/892	1.40184	2.22679e-07	rpmA/rpsP/FG342_RS10990/rpmI/rpsI/rpsK/rpsH/rplN/rplV/rpsS/rpsG/rpmH/lexA/rplS/FG342_RS10575/rpmB/rpoZ/nusB/rplU/greA/rplT/FG342_RS07275/purR/FG342_RS03695/FG342_RS11600/ruvA/racE/ccpA/rsmH/mraY/FG342_RS09115/FG342_RS09120/typA/rpsT/rpsO/rnpA/rpmG/nusG/xerD/FG342_RS00505/FG342_RS00535/FG342_RS00540/rpoC/rpsL/rpsJ/rplD/rplW/rplB/rpsC/rplP/rpmC/rplX/rplE/FG342_RS00130/rplF/rplR/rpsE/rpmD/rpsM/FG342…	upregulated genes	Biological Process	Glucose Medium	L. rahmnosus
GO:0010467	gene expression	80/219	197/892	1.65403	2.22679e-07	rpmA/rpsP/FG342_RS10990/rpmI/rpsI/rpsK/rpsH/rplN/rplV/rpsS/rpsG/rpmH/lexA/rplS/rpmB/rpoZ/nusB/rplU/greA/rplT/FG342_RS07275/purR/FG342_RS03695/ccpA/rsmH/FG342_RS09115/FG342_RS09120/typA/rpsT/rpsO/rnpA/rpmG/nusG/FG342_RS00535/rpoC/rpsL/rpsJ/rplD/rplW/rplB/rpsC/rplP/rpmC/rplX/rplE/FG342_RS00130/rplF/rplR/rpsE/rpmD/rpsM/FG342_RS00065/rplQ/rplM/rplJ/hisS/rplK/FG342_RS06865/ybeY/rplC/rplO/rplL/rpsQ/ruv…	upregulated genes	Biological Process	Glucose Medium	L. rahmnosus
GO:0009058	biosynthetic process	118/219	338/892	1.42196	4.87267e-07	rpmA/rpsP/FG342_RS10990/rpmI/rpsI/rpsK/rpsH/rplN/rplV/rpsS/rpsG/rpmH/lexA/rplS/FG342_RS10575/rpmB/rpoZ/nusB/rplU/greA/rplT/cdaA/FG342_RS07275/accB/fabZ/purR/FG342_RS03695/FG342_RS06100/racE/ccpA/mraY/FG342_RS09120/typA/rpsT/rpsO/FG342_RS02355/FG342_RS07850/rpmG/nusG/FG342_RS00535/FG342_RS00540/FG342_RS00550/rpoC/rpsL/rpsJ/rplD/rplW/rplB/rpsC/rplP/rpmC/rplX/rplE/FG342_RS00130/rplF/rplR/rpsE/rpmD/F…	upregulated genes	Biological Process	Glucose Medium	L. rahmnosus
GO:0019538	protein metabolic process	65/219	154/892	1.71915	1.47636e-06	rpmA/rpsP/rpmI/rpsI/rpsK/rpsH/rplN/rplV/rpsS/rpsG/rpmH/lexA/rplS/rpmB/rplU/rplT/typA/rpsT/rpsO/rpmG/FG342_RS00535/rpsL/rpsJ/rplD/rplW/rplB/rpsC/rplP/rpmC/rplX/rplE/FG342_RS00130/rplF/rplR/rpsE/rpmD/rpsM/rplQ/rplM/rplJ/hisS/rplK/rplC/rplO/rplL/rpsQ/FG342_RS06300/rpsD/lspA/glyQ/prmC/FG342_RS10890/rseP/pknB/glyS/nrdI/FG342_RS09225/FG342_RS11510/rplA/FG342_RS11300/argS/FG342_RS03705/metG/FG342_RS0075…	upregulated genes	Biological Process	Glucose Medium	L. rahmnosus
GO:0071554	cell wall organization or biogenesis	18/219	24/892	3.05479	3.52954e-06	FG342_RS10575/racE/mraY/FG342_RS00540/FG342_RS06690/jag/mltG/FG342_RS00430/FG342_RS07640/murC/dltC/dltB/dltA/FG342_RS03705/FG342_RS00510/murD/murG/FG342_RS00455	upregulated genes	Biological Process	Glucose Medium	L. rahmnosus
GO:0044036	cell wall macromolecule metabolic process	17/219	23/892	3.01052	9.55978e-06	FG342_RS10575/racE/mraY/FG342_RS00540/FG342_RS06690/mltG/FG342_RS00430/FG342_RS07640/murC/dltC/dltB/dltA/FG342_RS03705/FG342_RS00510/murD/murG/FG342_RS00455	upregulated genes	Biological Process	Glucose Medium	L. rahmnosus
GO:0009273	peptidoglycan-based cell wall biogenesis	16/219	21/892	3.10328	9.55978e-06	FG342_RS10575/racE/mraY/FG342_RS00540/FG342_RS06690/mltG/FG342_RS00430/murC/dltC/dltB/dltA/FG342_RS03705/FG342_RS00510/murD/murG/FG342_RS00455	upregulated genes	Biological Process	Glucose Medium	L. rahmnosus
GO:0042546	cell wall biogenesis	16/219	21/892	3.10328	9.55978e-06	FG342_RS10575/racE/mraY/FG342_RS00540/FG342_RS06690/mltG/FG342_RS00430/murC/dltC/dltB/dltA/FG342_RS03705/FG342_RS00510/murD/murG/FG342_RS00455	upregulated genes	Biological Process	Glucose Medium	L. rahmnosus
GO:0044038	cell wall macromolecule biosynthetic process	16/219	21/892	3.10328	9.55978e-06	FG342_RS10575/racE/mraY/FG342_RS00540/FG342_RS06690/mltG/FG342_RS00430/murC/dltC/dltB/dltA/FG342_RS03705/FG342_RS00510/murD/murG/FG342_RS00455	upregulated genes	Biological Process	Glucose Medium	L. rahmnosus
GO:0006023	aminoglycan biosynthetic process	13/219	18/892	2.94165	0.000220759	FG342_RS10575/racE/mraY/FG342_RS00540/FG342_RS06690/mltG/FG342_RS00430/murC/FG342_RS03705/FG342_RS00510/murD/murG/FG342_RS00455	upregulated genes	Biological Process	Glucose Medium	L. rahmnosus
GO:0006024	glycosaminoglycan biosynthetic process	13/219	18/892	2.94165	0.000220759	FG342_RS10575/racE/mraY/FG342_RS00540/FG342_RS06690/mltG/FG342_RS00430/murC/FG342_RS03705/FG342_RS00510/murD/murG/FG342_RS00455	upregulated genes	Biological Process	Glucose Medium	L. rahmnosus
GO:0000902	cell morphogenesis	16/219	25/892	2.60676	0.000220759	FG342_RS10575/FG342_RS08880/mreD/mreC/FG342_RS08440/racE/mraY/FG342_RS00540/FG342_RS06690/FG342_RS09200/jag/murC/FG342_RS03705/FG342_RS00510/murD/murG	upregulated genes	Biological Process	Glucose Medium	L. rahmnosus
GO:0009653	anatomical structure morphogenesis	16/219	25/892	2.60676	0.000220759	FG342_RS10575/FG342_RS08880/mreD/mreC/FG342_RS08440/racE/mraY/FG342_RS00540/FG342_RS06690/FG342_RS09200/jag/murC/FG342_RS03705/FG342_RS00510/murD/murG	upregulated genes	Biological Process	Glucose Medium	L. rahmnosus
GO:0048856	anatomical structure development	16/219	25/892	2.60676	0.000220759	FG342_RS10575/FG342_RS08880/mreD/mreC/FG342_RS08440/racE/mraY/FG342_RS00540/FG342_RS06690/FG342_RS09200/jag/murC/FG342_RS03705/FG342_RS00510/murD/murG	upregulated genes	Biological Process	Glucose Medium	L. rahmnosus
GO:0000270	peptidoglycan metabolic process	14/219	21/892	2.71537	0.000340425	FG342_RS10575/racE/mraY/FG342_RS00540/FG342_RS06690/mltG/FG342_RS00430/FG342_RS07640/murC/FG342_RS03705/FG342_RS00510/murD/murG/FG342_RS00455	upregulated genes	Biological Process	Glucose Medium	L. rahmnosus
GO:0006022	aminoglycan metabolic process	14/219	21/892	2.71537	0.000340425	FG342_RS10575/racE/mraY/FG342_RS00540/FG342_RS06690/mltG/FG342_RS00430/FG342_RS07640/murC/FG342_RS03705/FG342_RS00510/murD/murG/FG342_RS00455	upregulated genes	Biological Process	Glucose Medium	L. rahmnosus
GO:0030203	glycosaminoglycan metabolic process	14/219	21/892	2.71537	0.000340425	FG342_RS10575/racE/mraY/FG342_RS00540/FG342_RS06690/mltG/FG342_RS00430/FG342_RS07640/murC/FG342_RS03705/FG342_RS00510/murD/murG/FG342_RS00455	upregulated genes	Biological Process	Glucose Medium	L. rahmnosus
GO:0008360	regulation of cell shape	15/219	24/892	2.54566	0.000479419	FG342_RS10575/mreD/mreC/FG342_RS08440/racE/mraY/FG342_RS00540/FG342_RS06690/FG342_RS09200/jag/murC/FG342_RS03705/FG342_RS00510/murD/murG	upregulated genes	Biological Process	Glucose Medium	L. rahmnosus
GO:0022603	regulation of anatomical structure morphogenesis	15/219	24/892	2.54566	0.000479419	FG342_RS10575/mreD/mreC/FG342_RS08440/racE/mraY/FG342_RS00540/FG342_RS06690/FG342_RS09200/jag/murC/FG342_RS03705/FG342_RS00510/murD/murG	upregulated genes	Biological Process	Glucose Medium	L. rahmnosus
GO:0022604	regulation of cell morphogenesis	15/219	24/892	2.54566	0.000479419	FG342_RS10575/mreD/mreC/FG342_RS08440/racE/mraY/FG342_RS00540/FG342_RS06690/FG342_RS09200/jag/murC/FG342_RS03705/FG342_RS00510/murD/murG	upregulated genes	Biological Process	Glucose Medium	L. rahmnosus
GO:0051301	cell division	19/219	39/892	1.98431	0.00441611	FG342_RS08880/noc/FG342_RS06095/mraZ/ftsL/mraY/xerD/FG342_RS00400/FG342_RS00540/FG342_RS09200/FG342_RS10895/FG342_RS06860/murC/tig/FG342_RS00510/murD/murG/FG342_RS09000/FG342_RS06760	upregulated genes	Biological Process	Glucose Medium	L. rahmnosus
GO:1901137	carbohydrate derivative biosynthetic process	28/219	74/892	1.54116	0.0337943	FG342_RS10575/cdaA/fabZ/racE/mraY/FG342_RS07850/FG342_RS00540/FG342_RS00550/FG342_RS00090/tmk/FG342_RS06690/udk/mltG/FG342_RS00430/purB/murC/ribF/dltC/dltB/dltA/coaD/FG342_RS03705/FG342_RS00510/murD/murG/FG342_RS00455/FG342_RS12455/FG342_RS10350	upregulated genes	Biological Process	Glucose Medium	L. rahmnosus
GO:0005975	carbohydrate metabolic process	51/173	103/892	2.55301	1.96789e-11	glpK/eno/sdaAB/FG342_RS04455/FG342_RS04390/FG342_RS11610/dhaM/glgD/pflB/FG342_RS03410/FG342_RS09645/FG342_RS11785/rhaB/FG342_RS00705/FG342_RS04430/iolB/FG342_RS01515/rhaM/FG342_RS04425/glmS/FG342_RS03740/lacG/iolE/FG342_RS07355/pgmB/FG342_RS07075/FG342_RS07070/FG342_RS06940/FG342_RS06930/FG342_RS03295/FG342_RS01635/FG342_RS01560/glpK/rhaD/FG342_RS01300/FG342_RS01390/FG342_RS01425/nagA/lacC/dhaL/d…	downregulated genes	Biological Process	Glucose Medium	L. rahmnosus
GO:0006066	alcohol metabolic process	21/173	25/892	4.3311	2.052e-10	thiD/glpK/dhaM/iolB/adhE/budA/FG342_RS04425/FG342_RS03740/iolE/FG342_RS10680/glpK/tenA/FG342_RS04215/thiE/thiD/dhaL/dhaK/iolC/iolD/FG342_RS03760/glpO	downregulated genes	Biological Process	Glucose Medium	L. rahmnosus
GO:0009401	phosphoenolpyruvate-dependent sugar phosphotransferase system	32/173	59/892	2.79651	1.19959e-08	FG342_RS02045/FG342_RS02105/FG342_RS04495/FG342_RS04460/FG342_RS04445/dhaM/FG342_RS13725/FG342_RS03275/FG342_RS04100/FG342_RS01530/FG342_RS01580/FG342_RS01585/FG342_RS03415/FG342_RS01820/FG342_RS01405/FG342_RS04130/FG342_RS04485/FG342_RS04490/lacF/FG342_RS07790/FG342_RS02040/FG342_RS01400/FG342_RS02030/FG342_RS01525/FG342_RS01810/FG342_RS01520/FG342_RS01510/FG342_RS04135/ptsP/FG342_RS04380/FG342_…	downregulated genes	Biological Process	Glucose Medium	L. rahmnosus
GO:0034219	carbohydrate transmembrane transport	32/173	59/892	2.79651	1.19959e-08	FG342_RS02045/FG342_RS02105/FG342_RS04495/FG342_RS04460/FG342_RS04445/dhaM/FG342_RS13725/FG342_RS03275/FG342_RS04100/FG342_RS01530/FG342_RS01580/FG342_RS01585/FG342_RS03415/FG342_RS01820/FG342_RS01405/FG342_RS04130/FG342_RS04485/FG342_RS04490/lacF/FG342_RS07790/FG342_RS02040/FG342_RS01400/FG342_RS02030/FG342_RS01525/FG342_RS01810/FG342_RS01520/FG342_RS01510/FG342_RS04135/ptsP/FG342_RS04380/FG342_…	downregulated genes	Biological Process	Glucose Medium	L. rahmnosus
GO:0098657	import into cell	32/173	59/892	2.79651	1.19959e-08	FG342_RS02045/FG342_RS02105/FG342_RS04495/FG342_RS04460/FG342_RS04445/dhaM/FG342_RS13725/FG342_RS03275/FG342_RS04100/FG342_RS01530/FG342_RS01580/FG342_RS01585/FG342_RS03415/FG342_RS01820/FG342_RS01405/FG342_RS04130/FG342_RS04485/FG342_RS04490/lacF/FG342_RS07790/FG342_RS02040/FG342_RS01400/FG342_RS02030/FG342_RS01525/FG342_RS01810/FG342_RS01520/FG342_RS01510/FG342_RS04135/ptsP/FG342_RS04380/FG342_…	downregulated genes	Biological Process	Glucose Medium	L. rahmnosus
GO:0098704	carbohydrate import across plasma membrane	32/173	59/892	2.79651	1.19959e-08	FG342_RS02045/FG342_RS02105/FG342_RS04495/FG342_RS04460/FG342_RS04445/dhaM/FG342_RS13725/FG342_RS03275/FG342_RS04100/FG342_RS01530/FG342_RS01580/FG342_RS01585/FG342_RS03415/FG342_RS01820/FG342_RS01405/FG342_RS04130/FG342_RS04485/FG342_RS04490/lacF/FG342_RS07790/FG342_RS02040/FG342_RS01400/FG342_RS02030/FG342_RS01525/FG342_RS01810/FG342_RS01520/FG342_RS01510/FG342_RS04135/ptsP/FG342_RS04380/FG342_…	downregulated genes	Biological Process	Glucose Medium	L. rahmnosus
GO:0098739	import across plasma membrane	32/173	59/892	2.79651	1.19959e-08	FG342_RS02045/FG342_RS02105/FG342_RS04495/FG342_RS04460/FG342_RS04445/dhaM/FG342_RS13725/FG342_RS03275/FG342_RS04100/FG342_RS01530/FG342_RS01580/FG342_RS01585/FG342_RS03415/FG342_RS01820/FG342_RS01405/FG342_RS04130/FG342_RS04485/FG342_RS04490/lacF/FG342_RS07790/FG342_RS02040/FG342_RS01400/FG342_RS02030/FG342_RS01525/FG342_RS01810/FG342_RS01520/FG342_RS01510/FG342_RS04135/ptsP/FG342_RS04380/FG342_…	downregulated genes	Biological Process	Glucose Medium	L. rahmnosus
GO:0046164	alcohol catabolic process	9/173	10/892	4.64046	3.3627e-05	glpK/dhaM/iolB/FG342_RS03740/iolE/glpK/iolC/iolD/FG342_RS03760	downregulated genes	Biological Process	Glucose Medium	L. rahmnosus
GO:0046174	polyol catabolic process	9/173	10/892	4.64046	3.3627e-05	glpK/dhaM/iolB/FG342_RS03740/iolE/glpK/iolC/iolD/FG342_RS03760	downregulated genes	Biological Process	Glucose Medium	L. rahmnosus
GO:1901616	organic hydroxy compound catabolic process	9/173	10/892	4.64046	3.3627e-05	glpK/dhaM/iolB/FG342_RS03740/iolE/glpK/iolC/iolD/FG342_RS03760	downregulated genes	Biological Process	Glucose Medium	L. rahmnosus
GO:0044272	sulfur compound biosynthetic process	11/173	17/892	3.33628	0.000524195	thiD/cysK/FG342_RS03395/FG342_RS03050/FG342_RS10680/tenA/FG342_RS04215/thiE/thiD/FG342_RS05090/metE	downregulated genes	Biological Process	Glucose Medium	L. rahmnosus
GO:0044282	small molecule catabolic process	13/173	25/892	2.68116	0.00227966	glpK/dhaM/rhaB/iolB/FG342_RS02320/FG342_RS03740/iolE/glpK/rhaD/iolC/iolD/FG342_RS03760/FG342_RS03840	downregulated genes	Biological Process	Glucose Medium	L. rahmnosus
GO:0044281	small molecule metabolic process	65/173	238/892	1.40817	0.00296438	thiD/glpK/cysK/glnA/eno/sdaAB/FG342_RS02620/dhaM/pflB/FG342_RS01570/FG342_RS08405/FG342_RS11785/rhaB/iolB/FG342_RS02960/trpC/trpD/dapB/FG342_RS13955/rhaM/adhE/budA/FG342_RS03395/FG342_RS00825/FG342_RS02320/FG342_RS04425/glmS/FG342_RS03740/FG342_RS04810/iolE/FG342_RS03050/dapF/dapD/FG342_RS03020/dapA/FG342_RS01790/FG342_RS01635/FG342_RS10855/FG342_RS10680/glpK/rhaD/tenA/FG342_RS04215/thiE/thiD/his…	downregulated genes	Biological Process	Glucose Medium	L. rahmnosus
GO:0009056	catabolic process	27/173	75/892	1.85618	0.00296438	glpK/eno/dhaM/hslV/rhaB/FG342_RS00705/iolB/FG342_RS02825/FG342_RS02320/FG342_RS03740/lacG/iolE/FG342_RS07355/FG342_RS07075/FG342_RS06930/FG342_RS01790/glpK/rhaD/FG342_RS01390/lacC/pdhA/iolC/iolD/FG342_RS03760/FG342_RS03840/FG342_RS05275/FG342_RS01735	downregulated genes	Biological Process	Glucose Medium	L. rahmnosus
GO:0016310	phosphorylation	30/173	88/892	1.75775	0.003839	thiD/glpK/eno/dhaM/FG342_RS13725/FG342_RS03275/FG342_RS04100/FG342_RS11785/FG342_RS04430/FG342_RS04485/FG342_RS07790/FG342_RS02040/FG342_RS02820/FG342_RS03395/FG342_RS00825/FG342_RS01810/FG342_RS10680/glpK/FG342_RS04135/FG342_RS04215/thiD/lacC/dhaL/dhaK/pdhA/ptsP/FG342_RS02225/iolC/FG342_RS05275/FG342_RS13440	downregulated genes	Biological Process	Glucose Medium	L. rahmnosus
GO:0044283	small molecule biosynthetic process	28/173	82/892	1.76061	0.00567734	thiD/cysK/glnA/sdaAB/FG342_RS11785/FG342_RS02960/trpC/trpD/dapB/FG342_RS13955/budA/FG342_RS03050/dapF/dapD/FG342_RS03020/dapA/FG342_RS10680/tenA/FG342_RS04215/thiE/thiD/hisF/hisC/FG342_RS05090/menA/sdaAA/metE/FG342_RS00460	downregulated genes	Biological Process	Glucose Medium	L. rahmnosus
GO:0043648	dicarboxylic acid metabolic process	7/173	11/892	3.28114	0.0117332	dapB/FG342_RS03050/dapF/dapD/FG342_RS03020/dapA/FG342_RS00460	downregulated genes	Biological Process	Glucose Medium	L. rahmnosus
GO:0044248	cellular catabolic process	16/173	42/892	1.96422	0.018892	glpK/dhaM/FG342_RS00705/iolB/FG342_RS02825/FG342_RS02320/FG342_RS03740/lacG/iolE/FG342_RS01790/glpK/lacC/iolC/iolD/FG342_RS03760/FG342_RS03840	downregulated genes	Biological Process	Glucose Medium	L. rahmnosus
GO:0009110	vitamin biosynthetic process	7/173	12/892	3.00771	0.018892	thiD/FG342_RS13955/FG342_RS10680/tenA/FG342_RS04215/thiE/thiD	downregulated genes	Biological Process	Glucose Medium	L. rahmnosus
GO:0042364	water-soluble vitamin biosynthetic process	7/173	12/892	3.00771	0.018892	thiD/FG342_RS13955/FG342_RS10680/tenA/FG342_RS04215/thiE/thiD	downregulated genes	Biological Process	Glucose Medium	L. rahmnosus
GO:0019318	hexose metabolic process	9/173	18/892	2.57803	0.018892	sdaAB/pflB/FG342_RS11785/rhaB/rhaM/FG342_RS01635/rhaD/sdaAA/FG342_RS11775	downregulated genes	Biological Process	Glucose Medium	L. rahmnosus
GO:1901607	alpha-amino acid biosynthetic process	14/173	36/892	2.00514	0.0262587	cysK/glnA/FG342_RS02960/trpC/trpD/dapB/FG342_RS03050/dapF/dapD/FG342_RS03020/dapA/FG342_RS05090/metE/FG342_RS00460	downregulated genes	Biological Process	Glucose Medium	L. rahmnosus
GO:0003735	structural constituent of ribosome	45/318	54/1410	3.69497	6.19157e-20	rpmA/rpsP/rpmI/rpsI/rpsK/rpsH/rplN/rplV/rpsS/rpsG/rpmH/rplS/rpmB/rplU/rplT/rpsT/rpsO/rpmG/FG342_RS00535/rpsL/rpsJ/rplD/rplW/rplB/rpsC/rplP/rpmC/rplX/rplE/FG342_RS00130/rplF/rplR/rpsE/rpmD/rpsM/rplQ/rplM/rplJ/rplK/rplC/rplO/rplL/rpsQ/rpsD/rplA	upregulated genes	Molecular Function	Glucose Medium	L. rahmnosus
GO:0019843	rRNA binding	32/318	41/1410	3.46065	1.20112e-12	rpsK/infA/rpsH/rplN/rplV/rpsS/rpsG/rplU/rplT/typA/rpsT/rpsO/rpsL/rplD/rplW/rplB/rpsC/rplP/rplX/rplE/FG342_RS00130/rplF/rplR/rpsE/rpsM/rplJ/rplK/rplC/rplO/rpsQ/rpsD/rplA	upregulated genes	Molecular Function	Glucose Medium	L. rahmnosus
GO:0016491	oxidoreductase activity	43/263	107/1410	2.15451	5.96316e-06	trxB/FG342_RS08320/FG342_RS04465/FG342_RS01285/FG342_RS01545/lpdA/iolG/FG342_RS04010/FG342_RS02800/dapB/adhE/FG342_RS02320/FG342_RS02625/FG342_RS03740/FG342_RS14585/spxB/FG342_RS06930/FG342_RS03575/FG342_RS03050/FG342_RS11080/FG342_RS01425/pflA/FG342_RS05740/FG342_RS05735/FG342_RS04975/FG342_RS04980/nrdE/pdhA/spxB/FG342_RS13925/nrdJ/FG342_RS14265/FG342_RS11360/FG342_RS04440/FG342_RS03725/FG342_RS…	downregulated genes	Molecular Function	Glucose Medium	L. rahmnosus
GO:0015144	carbohydrate transmembrane transporter activity	17/263	33/1410	2.76184	0.000670648	FG342_RS04460/FG342_RS04445/FG342_RS13725/FG342_RS03275/FG342_RS01580/FG342_RS04130/FG342_RS04485/FG342_RS07790/FG342_RS02040/FG342_RS02030/FG342_RS01525/FG342_RS01810/FG342_RS01520/FG342_RS01510/FG342_RS04135/FG342_RS04375/FG342_RS13440	downregulated genes	Molecular Function	Glucose Medium	L. rahmnosus
GO:0008982	protein-N(PI)-phosphohistidine-sugar phosphotransferase activity	16/263	30/1410	2.85932	0.000670648	FG342_RS04460/FG342_RS13725/FG342_RS03275/FG342_RS01580/FG342_RS04130/FG342_RS04485/FG342_RS07790/FG342_RS02040/FG342_RS02030/FG342_RS01525/FG342_RS01810/FG342_RS01520/FG342_RS01510/FG342_RS04135/FG342_RS04375/FG342_RS13440	downregulated genes	Molecular Function	Glucose Medium	L. rahmnosus
GO:0016773	phosphotransferase activity, alcohol group as acceptor	28/263	78/1410	1.92454	0.00481292	thiD/glpK/FG342_RS04460/dhaM/FG342_RS13725/FG342_RS03275/FG342_RS02785/FG342_RS01580/rhaB/FG342_RS00705/FG342_RS04130/FG342_RS04485/FG342_RS07790/FG342_RS02040/FG342_RS02030/FG342_RS01525/FG342_RS01810/FG342_RS01520/FG342_RS01510/glpK/FG342_RS04135/FG342_RS04215/lacC/dhaL/dhaK/FG342_RS04375/iolC/FG342_RS13440	downregulated genes	Molecular Function	Glucose Medium	L. rahmnosus
GO:0016829	lyase activity	23/263	60/1410	2.05513	0.00500616	eno/sdaAB/FG342_RS04455/FG342_RS04390/FG342_RS05985/FG342_RS02780/FG342_RS01570/FG342_RS03410/FG342_RS11785/FG342_RS00705/trpB/trpC/budA/FG342_RS04810/iolE/dapA/FG342_RS10855/rhaD/hisF/pflA/FG342_RS02285/FG342_RS03775/sdaAA	downregulated genes	Molecular Function	Glucose Medium	L. rahmnosus
GO:0004553	hydrolase activity, hydrolyzing O-glycosyl compounds	10/263	20/1410	2.68061	0.020762	FG342_RS02825/lacG/FG342_RS07355/FG342_RS07070/FG342_RS03295/FG342_RS01635/FG342_RS01390/FG342_RS01425/FG342_RS11775/FG342_RS01735	downregulated genes	Molecular Function	Glucose Medium	L. rahmnosus
GO:1990904	ribonucleoprotein complex	45/264	55/955	2.95971	1.18623e-16	rpmA/rpsP/rpmI/rpsI/rpsK/rpsH/rplN/rplV/rpsS/rpsG/rpmH/rplS/rpmB/rplU/rplT/rpsT/rpsO/rpmG/FG342_RS00535/rpsL/rpsJ/rplD/rplW/rplB/rpsC/rplP/rpmC/rplX/rplE/FG342_RS00130/rplF/rplR/rpsE/rpmD/rpsM/rplQ/rplM/rplJ/rplK/rplC/rplO/rplL/rpsQ/rpsD/rplA	upregulated genes	Cellular Componant	Glucose Medium	L. rahmnosus
GO:0005840	ribosome	47/264	59/955	2.88168	1.18623e-16	rpmA/rpsP/rpmI/rpsI/rpsK/rpsH/rplN/rplV/rpsS/rpsG/rpmH/rplS/rpmB/rplU/rplT/rpsT/rpsO/rpmG/rpsA/FG342_RS00535/rpsL/rpsJ/rplD/rplW/rplB/rpsC/rplP/rpmC/rplX/rplE/FG342_RS00130/rplF/rplR/rpsE/rpmD/rpsM/rplQ/rplM/rplJ/rplK/prmA/rplC/rplO/rplL/rpsQ/rpsD/rplA	upregulated genes	Cellular Componant	Glucose Medium	L. rahmnosus
GO:0043226	organelle	50/264	71/955	2.54748	3.61859e-14	rpmA/rpsP/rpmI/rpsI/rpsK/rpsH/rplN/rplV/rpsS/rpsG/rpmH/rplS/rpmB/rplU/rplT/rpsT/rpsO/rpmG/rpsA/FG342_RS00535/rpsL/rpsJ/rplD/rplW/rplB/rpsC/rplP/rpmC/rplX/rplE/FG342_RS00130/rplF/rplR/rpsE/rpmD/rpsM/rplQ/rplM/rplJ/rplK/parC/prmA/rplC/rplO/rplL/rpsQ/rpsD/FG342_RS14665/topA/rplA	upregulated genes	Cellular Componant	Glucose Medium	L. rahmnosus
GO:0043229	intracellular organelle	50/264	71/955	2.54748	3.61859e-14	rpmA/rpsP/rpmI/rpsI/rpsK/rpsH/rplN/rplV/rpsS/rpsG/rpmH/rplS/rpmB/rplU/rplT/rpsT/rpsO/rpmG/rpsA/FG342_RS00535/rpsL/rpsJ/rplD/rplW/rplB/rpsC/rplP/rpmC/rplX/rplE/FG342_RS00130/rplF/rplR/rpsE/rpmD/rpsM/rplQ/rplM/rplJ/rplK/parC/prmA/rplC/rplO/rplL/rpsQ/rpsD/FG342_RS14665/topA/rplA	upregulated genes	Cellular Componant	Glucose Medium	L. rahmnosus
GO:0061695	transferase complex, transferring phosphorus-containing groups	8/264	13/955	2.22611	0.0217112	rpoZ/FG342_RS08445/FG342_RS09120/rpoC/FG342_RS00065/FG342_RS00275/holA/rpoE	upregulated genes	Cellular Componant	Glucose Medium	L. rahmnosus
GO:1990234	transferase complex	8/264	13/955	2.22611	0.0217112	rpoZ/FG342_RS08445/FG342_RS09120/rpoC/FG342_RS00065/FG342_RS00275/holA/rpoE	upregulated genes	Cellular Componant	Glucose Medium	L. rahmnosus
GO:0006412	translation	52/230	87/894	2.32324	1.41469e-10	rpmA/rpsP/rpmI/rpsI/rpsK/rpsH/rplN/rplV/rpsS/rpsG/rpsR/rplS/rplU/rplT/trpS/typA/rpsT/rpsF/rpmG/rpmF/rpsL/rpsJ/rplD/rplW/rplB/rpsC/rplP/rpmC/rplX/rplE/FG342_RS00130/rplF/rplR/rpsE/rpmD/rpsM/rplQ/rplM/rpsN/rplJ/rplK/rplC/rplO/rplL/rpsQ/gatC/glyQ/pheS/glyS/FG342_RS11510/rplA/argS	upregulated genes	Biological Process	Starch Medium	L. rahmnosus
GO:0043043	peptide biosynthetic process	52/230	87/894	2.32324	1.41469e-10	rpmA/rpsP/rpmI/rpsI/rpsK/rpsH/rplN/rplV/rpsS/rpsG/rpsR/rplS/rplU/rplT/trpS/typA/rpsT/rpsF/rpmG/rpmF/rpsL/rpsJ/rplD/rplW/rplB/rpsC/rplP/rpmC/rplX/rplE/FG342_RS00130/rplF/rplR/rpsE/rpmD/rpsM/rplQ/rplM/rpsN/rplJ/rplK/rplC/rplO/rplL/rpsQ/gatC/glyQ/pheS/glyS/FG342_RS11510/rplA/argS	upregulated genes	Biological Process	Starch Medium	L. rahmnosus
GO:0006518	peptide metabolic process	52/230	89/894	2.27103	2.56053e-10	rpmA/rpsP/rpmI/rpsI/rpsK/rpsH/rplN/rplV/rpsS/rpsG/rpsR/rplS/rplU/rplT/trpS/typA/rpsT/rpsF/rpmG/rpmF/rpsL/rpsJ/rplD/rplW/rplB/rpsC/rplP/rpmC/rplX/rplE/FG342_RS00130/rplF/rplR/rpsE/rpmD/rpsM/rplQ/rplM/rpsN/rplJ/rplK/rplC/rplO/rplL/rpsQ/gatC/glyQ/pheS/glyS/FG342_RS11510/rplA/argS	upregulated genes	Biological Process	Starch Medium	L. rahmnosus
GO:0009059	macromolecule biosynthetic process	76/230	178/894	1.6596	8.06663e-07	rpmA/rpsP/FG342_RS10990/rpmI/rpsI/rpsK/rpsH/rplN/rplV/rpsS/rpsG/rpsR/rplS/FG342_RS10575/rplU/greA/rplT/FG342_RS07275/trpS/purR/FG342_RS03695/racE/mraY/FG342_RS09120/typA/rpsT/rpsF/citX/rpmG/nusG/rpmF/rpsL/rpsJ/rplD/rplW/rplB/rpsC/rplP/rpmC/rplX/rplE/FG342_RS00130/rplF/rplR/rpsE/rpmD/rpsM/FG342_RS00065/rplQ/rplM/rpsN/rplJ/FG342_RS06690/rplK/FG342_RS06865/rplC/rplO/rplL/rpsQ/gatC/FG342_RS10910/FG34…	upregulated genes	Biological Process	Starch Medium	L. rahmnosus
GO:0010467	gene expression	76/230	197/894	1.49954	0.000141087	rpmA/rpsP/FG342_RS10990/rpmI/rpsI/rpsK/rpsH/rplN/rplV/rpsS/rpsG/rpsR/rplS/rplU/greA/rplT/FG342_RS07275/trpS/purR/FG342_RS03695/FG342_RS09120/typA/rpsT/rpsF/rnpA/rpmG/nusG/rpmF/rpsL/rpsJ/rplD/rplW/rplB/rpsC/rplP/rpmC/rplX/rplE/FG342_RS00130/rplF/rplR/rpsE/rpmD/rpsM/FG342_RS00065/rplQ/rplM/rpsN/rplJ/rplK/FG342_RS06865/ybeY/rplC/rplO/rplL/rpsQ/ruvX/gatC/FG342_RS02940/FG342_RS10910/rimM/FG342_RS00275…	upregulated genes	Biological Process	Starch Medium	L. rahmnosus
GO:0019538	protein metabolic process	62/230	154/894	1.56488	0.000270494	rpmA/rpsP/rpmI/rpsI/rpsK/rpsH/rplN/rplV/rpsS/rpsG/rpsR/rplS/rplU/rplT/trpS/typA/rpsT/rpsF/citX/rpmG/rpmF/rpsL/rpsJ/rplD/rplW/rplB/rpsC/rplP/rpmC/rplX/rplE/FG342_RS00130/rplF/rplR/rpsE/rpmD/rpsM/rplQ/rplM/rpsN/rplJ/rplK/FG342_RS10700/rplC/rplO/rplL/rpsQ/gatC/FG342_RS02940/FG342_RS06300/lspA/glyQ/prmC/FG342_RS10890/pheS/rseP/glyS/FG342_RS11510/rplA/argS/FG342_RS03705/FG342_RS14550	upregulated genes	Biological Process	Starch Medium	L. rahmnosus
GO:0044249	cellular biosynthetic process	107/230	317/894	1.312	0.00103152	rpmA/rpsP/FG342_RS10990/rpmI/rpsI/rpsK/rpsH/rplN/rplV/rpsS/rpsG/rpsR/rplS/FG342_RS10575/FG342_RS10750/folD/rplU/greA/rplT/cdaA/FG342_RS07275/accB/fabZ/FG342_RS08365/trpS/purR/FG342_RS03695/racE/mraY/FG342_RS09120/typA/rpsT/rpsF/FG342_RS02355/FG342_RS07850/pyrE/rpmG/nusG/rpmF/acpS/FG342_RS00550/rpsL/rpsJ/rplD/rplW/rplB/rpsC/rplP/rpmC/rplX/rplE/FG342_RS00130/rplF/rplR/rpsE/rpmD/FG342_RS00090/rpsM/F…	upregulated genes	Biological Process	Starch Medium	L. rahmnosus
GO:0009058	biosynthetic process	111/230	339/894	1.27272	0.00316454	rpmA/rpsP/FG342_RS10990/rpmI/rpsI/rpsK/rpsH/rplN/rplV/rpsS/rpsG/rpsR/rplS/FG342_RS10575/FG342_RS10750/folD/rplU/greA/rplT/tpiA/cdaA/FG342_RS07275/accB/fabZ/FG342_RS08365/trpS/purR/FG342_RS03695/racE/mraY/FG342_RS09120/typA/rpsT/rpsF/FG342_RS02355/FG342_RS07850/pyrE/citX/rpmG/nusG/rpmF/acpS/FG342_RS00550/rpsL/rpsJ/rplD/rplW/rplB/rpsC/rplP/rpmC/rplX/rplE/FG342_RS00130/rplF/rplR/rpsE/rpmD/FG342_RS00…	upregulated genes	Biological Process	Starch Medium	L. rahmnosus
GO:0005975	carbohydrate metabolic process	45/203	103/894	1.92405	6.51987e-05	lacB/glpK/gap/eno/rbsD/dhaM/glgD/pflB/manA/FG342_RS03410/glmM/FG342_RS09645/FG342_RS00705/iolB/FG342_RS01515/pfkB/nagB/glmS/glgB/FG342_RS03740/iolE/FG342_RS07355/pgmB/FG342_RS07075/FG342_RS07070/FG342_RS06940/FG342_RS01635/rhaD/lacG/nagA/FG342_RS04080/FG342_RS05545/lacC/dhaL/dhaK/iolC/iolD/FG342_RS03760/FG342_RS03775/glpO/FG342_RS05275/rhaD/FG342_RS11775/FG342_RS13435/FG342_RS01735	downregulated genes	Biological Process	Starch Medium	L. rahmnosus
GO:0009067	aspartate family amino acid biosynthetic process	11/203	14/894	3.46024	0.00110604	dapB/FG342_RS08470/FG342_RS03050/dapF/FG342_RS03040/lysA/dapD/FG342_RS03020/dapA/metF/metE	downregulated genes	Biological Process	Starch Medium	L. rahmnosus
GO:1901615	organic hydroxy compound metabolic process	16/203	26/894	2.71012	0.00110604	thiD/glpK/dhaM/iolB/adhE/budA/FG342_RS03740/iolE/FG342_RS10680/dhaL/dhaK/iolC/iolD/FG342_RS03760/glpO/FG342_RS05220	downregulated genes	Biological Process	Starch Medium	L. rahmnosus
GO:0009066	aspartate family amino acid metabolic process	11/203	15/894	3.22956	0.00136495	dapB/FG342_RS08470/FG342_RS03050/dapF/FG342_RS03040/lysA/dapD/FG342_RS03020/dapA/metF/metE	downregulated genes	Biological Process	Starch Medium	L. rahmnosus
GO:0043648	dicarboxylic acid metabolic process	9/203	11/894	3.60322	0.00136495	dapB/FG342_RS08470/FG342_RS03050/dapF/FG342_RS03040/lysA/dapD/FG342_RS03020/dapA	downregulated genes	Biological Process	Starch Medium	L. rahmnosus
GO:0046164	alcohol catabolic process	8/203	10/894	3.52315	0.00289445	glpK/dhaM/iolB/FG342_RS03740/iolE/iolC/iolD/FG342_RS03760	downregulated genes	Biological Process	Starch Medium	L. rahmnosus
GO:0046174	polyol catabolic process	8/203	10/894	3.52315	0.00289445	glpK/dhaM/iolB/FG342_RS03740/iolE/iolC/iolD/FG342_RS03760	downregulated genes	Biological Process	Starch Medium	L. rahmnosus
GO:1901616	organic hydroxy compound catabolic process	8/203	10/894	3.52315	0.00289445	glpK/dhaM/iolB/FG342_RS03740/iolE/iolC/iolD/FG342_RS03760	downregulated genes	Biological Process	Starch Medium	L. rahmnosus
GO:0044282	small molecule catabolic process	14/203	25/894	2.46621	0.00347547	glpK/rbsD/dhaM/iolB/FG342_RS02320/nagB/FG342_RS03740/iolE/rhaD/iolC/iolD/FG342_RS03760/FG342_RS03840/rhaD	downregulated genes	Biological Process	Starch Medium	L. rahmnosus
GO:0044281	small molecule metabolic process	71/203	239/894	1.30828	0.0196869	thiD/glpK/cysK/glnA/gap/eno/rbsD/FG342_RS00780/FG342_RS02620/dhaM/pflB/FG342_RS08405/serS/iolB/dapB/FG342_RS13955/FG342_RS08470/FG342_RS02330/adhE/budA/FG342_RS00825/FG342_RS02320/nagB/glmS/hisB/FG342_RS03740/FG342_RS04810/iolE/FG342_RS02010/FG342_RS07605/FG342_RS03050/dapF/FG342_RS03040/lysA/dapD/FG342_RS03020/dapA/argH/FG342_RS01790/FG342_RS01635/FG342_RS10855/queG/FG342_RS13645/FG342_RS10680/r…	downregulated genes	Biological Process	Starch Medium	L. rahmnosus
GO:0009056	catabolic process	27/203	75/894	1.58542	0.0376522	glpK/eno/rbsD/dhaM/FG342_RS10250/FG342_RS00705/iolB/FG342_RS02775/pfkB/FG342_RS02320/nagB/FG342_RS03740/iolE/FG342_RS07355/FG342_RS07075/FG342_RS01790/rhaD/lacG/FG342_RS05545/lacC/iolC/iolD/FG342_RS03760/FG342_RS03840/FG342_RS05275/rhaD/FG342_RS01735	downregulated genes	Biological Process	Starch Medium	L. rahmnosus
GO:0044283	small molecule biosynthetic process	29/203	83/894	1.53873	0.0428855	thiD/cysK/glnA/serS/dapB/FG342_RS13955/FG342_RS08470/budA/hisB/FG342_RS02010/FG342_RS03050/dapF/FG342_RS03040/lysA/dapD/FG342_RS03020/dapA/argH/queG/FG342_RS10680/hisH/FG342_RS09755/hisF/hisC/FG342_RS05090/metF/metE/hisD/FG342_RS05220	downregulated genes	Biological Process	Starch Medium	L. rahmnosus
GO:0044248	cellular catabolic process	17/203	42/894	1.78255	0.0473401	glpK/dhaM/FG342_RS00705/iolB/FG342_RS02775/FG342_RS02320/nagB/FG342_RS03740/iolE/FG342_RS01790/lacG/FG342_RS05545/lacC/iolC/iolD/FG342_RS03760/FG342_RS03840	downregulated genes	Biological Process	Starch Medium	L. rahmnosus
GO:0008643	carbohydrate transport	24/203	66/894	1.60143	0.0473401	FG342_RS02045/FG342_RS02105/FG342_RS02375/dhaM/FG342_RS13725/FG342_RS04100/FG342_RS01530/FG342_RS03415/FG342_RS01820/FG342_RS05510/FG342_RS05515/FG342_RS02040/FG342_RS02030/FG342_RS01525/FG342_RS01810/FG342_RS01520/FG342_RS01090/FG342_RS03985/FG342_RS04095/FG342_RS05505/FG342_RS05080/FG342_RS02385/FG342_RS11770/FG342_RS13440	downregulated genes	Biological Process	Starch Medium	L. rahmnosus
GO:0003735	structural constituent of ribosome	44/343	54/1412	3.35428	3.08588e-17	rpmA/rpsP/rpmI/rpsI/rpsK/rpsH/rplN/rplV/rpsS/rpsG/rpsR/rplS/rplU/rplT/rpsT/rpsF/rpmG/rpmF/rpsL/rpsJ/rplD/rplW/rplB/rpsC/rplP/rpmC/rplX/rplE/FG342_RS00130/rplF/rplR/rpsE/rpmD/rpsM/rplQ/rplM/rpsN/rplJ/rplK/rplC/rplO/rplL/rpsQ/rplA	upregulated genes	Molecular Function	Starch Medium	L. rahmnosus
GO:0019843	rRNA binding	35/343	41/1412	3.51419	3.86238e-15	rpsK/infA/rpsH/rplN/rplV/rpsS/rpsG/rpsR/rplU/rplT/typA/rpsT/rpsF/rpsL/rplD/rplW/rplB/rpsC/rplP/rplX/rplE/FG342_RS00130/rplF/rplR/rpsE/rpsM/rpsN/rplJ/rplK/rplC/rplO/rpsQ/rplA/rnmV/era	upregulated genes	Molecular Function	Starch Medium	L. rahmnosus
GO:0016491	oxidoreductase activity	52/326	107/1412	2.10493	1.93555e-07	trxB/gap/FG342_RS08320/FG342_RS04465/FG342_RS00780/trxA/FG342_RS01285/FG342_RS01545/lpdA/iolG/FG342_RS04010/FG342_RS05955/dapB/nrdG/adhE/FG342_RS05870/FG342_RS02320/arsC/FG342_RS02625/FG342_RS03740/FG342_RS14585/spxB/FG342_RS03575/FG342_RS03050/FG342_RS11080/queG/pflA/FG342_RS05740/FG342_RS05735/FG342_RS04975/FG342_RS04980/FG342_RS02475/FG342_RS02665/fni/FG342_RS09970/nrdE/spxB/FG342_RS13925/nrdJ…	downregulated genes	Molecular Function	Starch Medium	L. rahmnosus
GO:0005840	ribosome	47/281	59/956	2.71018	4.20513e-15	rpmA/rpsP/rpmI/rpsI/rpsK/rpsH/rplN/rplV/rpsS/rpsG/rpsR/rplS/rplU/rplT/rpsT/rpsF/rpmG/rpsA/rpmF/rpsL/rpsJ/rplD/rplW/rplB/rpsC/rplP/rpmC/rplX/rplE/FG342_RS00130/rplF/rplR/rpsE/rpmD/rpsM/rplQ/rplM/rpsN/rplJ/rplK/prmA/rplC/rplO/rplL/rpsQ/rimM/rplA	upregulated genes	Cellular Componant	Starch Medium	L. rahmnosus
GO:1990904	ribonucleoprotein complex	44/281	55/956	2.72171	1.68373e-14	rpmA/rpsP/rpmI/rpsI/rpsK/rpsH/rplN/rplV/rpsS/rpsG/rpsR/rplS/rplU/rplT/rpsT/rpsF/rpmG/rpmF/rpsL/rpsJ/rplD/rplW/rplB/rpsC/rplP/rpmC/rplX/rplE/FG342_RS00130/rplF/rplR/rpsE/rpmD/rpsM/rplQ/rplM/rpsN/rplJ/rplK/rplC/rplO/rplL/rpsQ/rplA	upregulated genes	Cellular Componant	Starch Medium	L. rahmnosus
GO:0043228	non-membrane-bounded organelle	49/281	70/956	2.38149	1.74015e-12	rpmA/rpsP/rpmI/rpsI/rpsK/rpsH/rplN/rplV/rpsS/rpsG/rpsR/rplS/rplU/rplT/rpsT/rpsF/rpmG/rpsA/rpmF/rpsL/rpsJ/rplD/rplW/rplB/rpsC/rplP/rpmC/rplX/rplE/FG342_RS00130/rplF/rplR/rpsE/rpmD/rpsM/rplQ/rplM/rpsN/rplJ/parE/rplK/prmA/rplC/rplO/rplL/rpsQ/rimM/topA/rplA	upregulated genes	Cellular Componant	Starch Medium	L. rahmnosus
GO:0043229	intracellular organelle	49/281	71/956	2.34795	2.78707e-12	rpmA/rpsP/rpmI/rpsI/rpsK/rpsH/rplN/rplV/rpsS/rpsG/rpsR/rplS/rplU/rplT/rpsT/rpsF/rpmG/rpsA/rpmF/rpsL/rpsJ/rplD/rplW/rplB/rpsC/rplP/rpmC/rplX/rplE/FG342_RS00130/rplF/rplR/rpsE/rpmD/rpsM/rplQ/rplM/rpsN/rplJ/parE/rplK/prmA/rplC/rplO/rplL/rpsQ/rimM/topA/rplA	upregulated genes	Cellular Componant	Starch Medium	L. rahmnosus
GO:0098796	membrane protein complex	14/156	35/956	2.45128	0.0120448	FG342_RS08425/FG342_RS02005/FG342_RS04160/FG342_RS12545/FG342_RS03470/FG342_RS08405/atpD/FG342_RS12835/FG342_RS02890/FG342_RS10625/FG342_RS01780/FG342_RS07235/atpA/FG342_RS12195	downregulated genes	Cellular Componant	Starch Medium	L. rahmnosus
GO:0043190	ATP-binding cassette (ABC) transporter complex	10/156	27/956	2.26971	0.0250862	FG342_RS02005/FG342_RS04160/FG342_RS12545/FG342_RS03470/FG342_RS12835/FG342_RS02890/FG342_RS10625/FG342_RS01780/FG342_RS07235/FG342_RS12195	downregulated genes	Cellular Componant	Starch Medium	L. rahmnosus
GO:0098533	ATPase dependent transmembrane transport complex	10/156	27/956	2.26971	0.0250862	FG342_RS02005/FG342_RS04160/FG342_RS12545/FG342_RS03470/FG342_RS12835/FG342_RS02890/FG342_RS10625/FG342_RS01780/FG342_RS07235/FG342_RS12195	downregulated genes	Cellular Componant	Starch Medium	L. rahmnosus
GO:1902495	transmembrane transporter complex	10/156	27/956	2.26971	0.0250862	FG342_RS02005/FG342_RS04160/FG342_RS12545/FG342_RS03470/FG342_RS12835/FG342_RS02890/FG342_RS10625/FG342_RS01780/FG342_RS07235/FG342_RS12195	downregulated genes	Cellular Componant	Starch Medium	L. rahmnosus
GO:1990351	transporter complex	10/156	27/956	2.26971	0.0250862	FG342_RS02005/FG342_RS04160/FG342_RS12545/FG342_RS03470/FG342_RS12835/FG342_RS02890/FG342_RS10625/FG342_RS01780/FG342_RS07235/FG342_RS12195	downregulated genes	Cellular Componant	Starch Medium	L. rahmnosus
